# Supplementary material for: Dibenzyl sulfoxide
Source: Acta Crystallogr Sect E Struct Rep Online. 2010 Dec 18;67(Pt 1):o177. doi: 10.1107/S1600536810052165 (PMC3050296; doi:10.1107/S1600536810052165)
Supplement: Supplementary file 1 [file e-67-0o177-sup1.cif]

##############################################################################
###                                                                        ###
###        Electronic paper (Acta Crystallographica Section E)             ###
###                                                                        ###
##############################################################################
#                                                                            #
# This CIF contains the data in a paper accepted for publication in Acta     #
# Crystallographica Section E. It conforms to the requirements of Notes      #
# for Authors for Section E, and has been peer reviewed under the auspices   #
# of the IUCr Commission on Journals.                                        #
#                                                                            #
# Full details of the Crystallographic Information File format               #
# are given in the paper "The Crystallographic Information File (CIF):       #
# a New Standard Archive File for Crystallography" by S. R. Hall, F. H.      #
# Allen and I. D. Brown [Acta Cryst. (1991), A47, 655-685].                  #
#                                                                            #
# The current version of the core CIF dictionary is obtainable from          #
# ftp://ftp.iucr.org/pub/cif_core.dic. The current version number is 2.4.    #
#                                                                            #
# Software is freely available for graphical display of the structure(s) in  #
# this CIF.  For information consult the CIF home page http://www.iucr.org/  #
# cif/home.html                                                              #
#                                                                            #
# This file may be used for bona fide research purposes within the           #
# scientific community so long as proper attribution is given to the journal # 
# article from which it was obtained.                                        #
#                                                                            #
##############################################################################
                                             
data_I
_audit_creation_method     SHELXL97
_chemical_name_systematic
;
Dibenzyl sulfoxide
;
_chemical_name_common     ?
_chemical_formula_moiety     'C14 H14 O S'
_chemical_formula_sum     'C14 H14 O S'
_chemical_formula_iupac     'C14 H14 O S'
_chemical_formula_weight     230.32
_chemical_melting_point     ?
_symmetry_cell_setting     orthorhombic
_symmetry_space_group_name_H-M     'F d d 2'
_symmetry_space_group_name_hall     'F 2 -2d'
loop_
    _symmetry_equiv_pos_as_xyz
    'x, y, z'
    '-x, -y, z'
    'x+1/4, -y+1/4, z+1/4'
    '-x+1/4, y+1/4, z+1/4'
    'x, y+1/2, z+1/2'
    '-x, -y+1/2, z+1/2'
    'x+1/4, -y+3/4, z+3/4'
    '-x+1/4, y+3/4, z+3/4'
    'x+1/2, y, z+1/2'
    '-x+1/2, -y, z+1/2'
    'x+3/4, -y+1/4, z+3/4'
    '-x+3/4, y+1/4, z+3/4'
    'x+1/2, y+1/2, z'
    '-x+1/2, -y+1/2, z'
    'x+3/4, -y+3/4, z+1/4'
    '-x+3/4, y+3/4, z+1/4'
_cell_length_a     17.882(5)
_cell_length_b     53.150(14)
_cell_length_c     10.233(3)
_cell_angle_alpha     90.00
_cell_angle_beta     90.00
_cell_angle_gamma     90.00
_cell_volume     9726(5)
_cell_formula_units_Z     32
_cell_measurement_reflns_used     2370
_cell_measurement_theta_min     2.28
_cell_measurement_theta_max     23.65
_cell_measurement_temperature     298(2)
_exptl_crystal_description     block
_exptl_crystal_colour     white
_exptl_crystal_size_max     0.36
_exptl_crystal_size_mid     0.28
_exptl_crystal_size_min     0.15
_exptl_crystal_density_diffrn     1.258
_exptl_crystal_density_meas     ?
_exptl_crystal_density_method     'not measured'
_exptl_crystal_F_000     3904
_exptl_absorpt_coefficient_mu     0.242
_exptl_absorpt_correction_type     none
_exptl_absorpt_process_details     ?
_exptl_absorpt_correction_T_min     ?
_exptl_absorpt_correction_T_max     ?
_exptl_special_details
;
;
_diffrn_ambient_temperature     298(2)
_diffrn_radiation_type     MoK\a
_diffrn_radiation_wavelength     0.71073
_diffrn_radiation_monochromator     graphite
_diffrn_measurement_device_type     'Bruker APEXII CCD area-detector'
_diffrn_measurement_method     'phi and omega scans'
_diffrn_detector_area_resol_mean     ?
_diffrn_reflns_number     14310
_diffrn_reflns_av_R_equivalents     0.0424
_diffrn_reflns_av_sigmaI/netI     0.0503
_diffrn_reflns_theta_min     2.32
_diffrn_reflns_theta_max     28.30
_diffrn_reflns_theta_full     25.00
_diffrn_measured_fraction_theta_max     0.958
_diffrn_measured_fraction_theta_full     0.998
_diffrn_reflns_limit_h_min     -23
_diffrn_reflns_limit_h_max     22
_diffrn_reflns_limit_k_min     -56
_diffrn_reflns_limit_k_max     69
_diffrn_reflns_limit_l_min     -11
_diffrn_reflns_limit_l_max     13
_diffrn_standards_number     ?
_diffrn_standards_interval_count     ?
_diffrn_standards_interval_time     ?
_diffrn_standards_decay_%     ?
_refine_special_details
;
Refinement of <i>F</i>^2^ against ALL reflections. The weighted <i>R</i>-factor
<i>wR</i> and
goodness of fit <i>S</i> are based on <i>F</i>^2^, conventional
<i>R</i>-factors <i>R</i> are based
on <i>F</i>, with <i>F</i> set to zero for negative <i>F</i>^2^. The threshold
expression of
<i>F</i>^2^ > \s(<i>F</i>^2^) is used only for calculating <i>R</i>-factors(gt)
<i>etc</i>. and is
not relevant to the choice of reflections for refinement. <i>R</i>-factors
based
on <i>F</i>^2^ are statistically about twice as large as those based on
<i>F</i>, and <i>R</i>-
factors based on ALL data will be even larger.
;
_reflns_number_total     5111
_reflns_number_gt     2563
_reflns_threshold_expression     I>2sigma(I)
_refine_ls_structure_factor_coef     Fsqd
_refine_ls_matrix_type     full
_refine_ls_R_factor_all     0.1125
_refine_ls_R_factor_gt     0.0569
_refine_ls_wR_factor_gt     0.1473
_refine_ls_wR_factor_ref     0.1825
_refine_ls_goodness_of_fit_ref     0.972
_refine_ls_restrained_S_all     0.972
_refine_ls_number_reflns     5111
_refine_ls_number_parameters     289
_refine_ls_number_restraints     1
_refine_ls_hydrogen_treatment     constr
_refine_ls_weighting_scheme     calc
_refine_ls_weighting_details
         'calc w=1/[\s^2^(Fo^2^)+(0.0957P)^2^+0.0000P] where P=(Fo^2^+2Fc^2^)/3'
_atom_sites_solution_hydrogens     geom
_atom_sites_solution_primary     direct
_atom_sites_solution_secondary     difmap
_refine_ls_shift/su_max     0.061
_refine_ls_shift/su_mean     0.011
_refine_diff_density_max     0.555
_refine_diff_density_min     -0.188
_refine_ls_extinction_method     none
_refine_ls_extinction_coef     ?
_refine_ls_abs_structure_details     'Flack (1983), 1074 Friedel pairs'
_refine_ls_abs_structure_Flack     0.00(12)
loop_
    _atom_type_symbol
    _atom_type_description
    _atom_type_scat_dispersion_real
    _atom_type_scat_dispersion_imag
    _atom_type_scat_source
    C C 0.0033 0.0016 'International Tables Vol C Tables 4.2.6.8 and 6.1.1.4'
    H H 0.0000 0.0000 'International Tables Vol C Tables 4.2.6.8 and 6.1.1.4'
    O O 0.0106 0.0060 'International Tables Vol C Tables 4.2.6.8 and 6.1.1.4'
    S S 0.1246 0.1234 'International Tables Vol C Tables 4.2.6.8 and 6.1.1.4'
_computing_data_collection     'APEX2 (Bruker, 2005)'
_computing_cell_refinement     'SAINT (Bruker, 2005)'
_computing_data_reduction     'SAINT (Bruker, 2005)'
_computing_structure_solution     'SHELXS97 (Sheldrick, 2008)'
_computing_structure_refinement     'SHELXL97 (Sheldrick, 2008)'
_computing_molecular_graphics     'ORTEP-3 for Windows (Farrugia, 1997)'
_computing_publication_material
                            'SHELXL97 (Sheldrick, 2008) and PLATON (Spek, 2009)'
loop_
    _atom_site_type_symbol
    _atom_site_label
    _atom_site_fract_x
    _atom_site_fract_y
    _atom_site_fract_z
    _atom_site_U_iso_or_equiv
    _atom_site_adp_type
    _atom_site_calc_flag
    _atom_site_refinement_flags
    _atom_site_occupancy
    _atom_site_disorder_assembly
    _atom_site_disorder_group
    S S1 0.40616(7) 0.12486(3) 0.42542(10) 0.0541(3) Uani d . 1 . .
    C C6 0.1374(2) 0.07435(9) 0.7186(5) 0.0511(13) Uani d . 1 . .
    C C9 0.1385(3) 0.17549(9) 0.7183(5) 0.0547(13) Uani d . 1 . .
    C C7 0.1315(3) 0.10024(9) 0.7775(5) 0.0657(13) Uani d . 1 . .
    H H7A 0.1713 0.1024 0.8410 0.079 Uiso calc R 1 . .
    H H7B 0.0842 0.1017 0.8233 0.079 Uiso calc R 1 . .
    C C8 0.1322(3) 0.14959(9) 0.7780(5) 0.0637(13) Uani d . 1 . .
    H H8A 0.0850 0.1483 0.8241 0.076 Uiso calc R 1 . .
    H H8B 0.1720 0.1474 0.8412 0.076 Uiso calc R 1 . .
    C C4 0.0819(3) 0.03513(11) 0.6580(6) 0.0878(18) Uani d . 1 . .
    H H4 0.0400 0.0248 0.6511 0.105 Uiso calc R 1 . .
    C C13 0.2163(3) 0.20854(11) 0.6307(6) 0.0814(16) Uani d . 1 . .
    H H13 0.2630 0.2144 0.6045 0.098 Uiso calc R 1 . .
    C C1 0.2051(3) 0.06488(10) 0.6809(6) 0.0693(13) Uani d . 1 . .
    H H1 0.2475 0.0749 0.6894 0.083 Uiso calc R 1 . .
    C C2 0.2122(3) 0.04126(10) 0.6312(6) 0.0796(16) Uani d . 1 . .
    H H2 0.2590 0.0355 0.6050 0.096 Uiso calc R 1 . .
    C C5 0.0754(3) 0.05917(11) 0.7057(6) 0.0747(15) Uani d . 1 . .
    H H5 0.0286 0.0653 0.7297 0.090 Uiso calc R 1 . .
    C C3 0.1526(4) 0.02621(10) 0.6196(6) 0.0782(17) Uani d . 1 . .
    H H3 0.1578 0.0100 0.5865 0.094 Uiso calc R 1 . .
    C C11 0.0846(3) 0.21459(11) 0.6523(6) 0.0790(17) Uani d . 1 . .
    H H11 0.0425 0.2247 0.6414 0.095 Uiso calc R 1 . .
    C C14 0.2086(3) 0.18479(9) 0.6809(6) 0.0697(14) Uani d . 1 . .
    H H14 0.2507 0.1747 0.6903 0.084 Uiso calc R 1 . .
    C C12 0.1542(3) 0.22363(10) 0.6195(6) 0.0774(17) Uani d . 1 . .
    H H12 0.1593 0.2401 0.5896 0.093 Uiso calc R 1 . .
    C C10 0.0773(3) 0.19068(10) 0.7010(5) 0.0707(15) Uani d . 1 . .
    H H10 0.0301 0.1847 0.7227 0.085 Uiso calc R 1 . .
    C C17 0.4166(3) 0.02607(10) 0.3893(7) 0.0738(16) Uani d . 1 . .
    H H17 0.4294 0.0096 0.3678 0.089 Uiso calc R 1 . .
    C C26 0.4207(3) 0.22365(10) 0.3836(7) 0.0742(16) Uani d . 1 . .
    H H26 0.4354 0.2399 0.3609 0.089 Uiso calc R 1 . .
    C C15 0.4119(3) 0.05920(10) 0.5446(6) 0.0726(15) Uani d . 1 . .
    H H15 0.4225 0.0653 0.6277 0.087 Uiso calc R 1 . .
    C C22 0.3498(3) 0.14955(10) 0.4925(6) 0.0674(14) Uani d . 1 . .
    H H22A 0.2987 0.1474 0.4630 0.081 Uiso calc R 1 . .
    H H22B 0.3501 0.1482 0.5870 0.081 Uiso calc R 1 . .
    C C24 0.3599(3) 0.18525(10) 0.3314(6) 0.0695(15) Uani d . 1 . .
    H H24 0.3334 0.1755 0.2718 0.083 Uiso calc R 1 . .
    C C28 0.4160(3) 0.19012(10) 0.5414(6) 0.0737(15) Uani d . 1 . .
    H H28 0.4283 0.1839 0.6236 0.088 Uiso calc R 1 . .
    C C19 0.3607(3) 0.06475(10) 0.3319(6) 0.0697(14) Uani d . 1 . .
    H H19 0.3366 0.0749 0.2710 0.084 Uiso calc R 1 . .
    C C20 0.3754(3) 0.07420(9) 0.4574(5) 0.0525(13) Uani d . 1 . .
    C C16 0.4335(3) 0.03512(10) 0.5121(6) 0.0823(17) Uani d . 1 . .
    H H16 0.4589 0.0251 0.5720 0.099 Uiso calc R 1 . .
    C C27 0.4374(3) 0.21400(10) 0.5059(7) 0.0844(18) Uani d . 1 . .
    H H27 0.4636 0.2239 0.5652 0.101 Uiso calc R 1 . .
    C C21 0.3494(3) 0.10017(9) 0.4944(6) 0.0655(14) Uani d . 1 . .
    H H21A 0.3498 0.1017 0.5888 0.079 Uiso calc R 1 . .
    H H21B 0.2982 0.1023 0.4652 0.079 Uiso calc R 1 . .
    C C23 0.3763(3) 0.17547(9) 0.4545(5) 0.0537(13) Uani d . 1 . .
    C C25 0.3822(3) 0.20898(11) 0.2968(6) 0.0818(16) Uani d . 1 . .
    H H25 0.3711 0.2151 0.2140 0.098 Uiso calc R 1 . .
    C C18 0.3813(3) 0.04094(12) 0.2979(6) 0.0823(16) Uani d . 1 . .
    H H18 0.3716 0.0348 0.2144 0.099 Uiso calc R 1 . .
    O O1 0.47890(18) 0.12488(7) 0.4984(4) 0.0831(11) Uani d . 1 . .
    O O2 0.0644(2) 0.12505(7) 0.5840(4) 0.0850(11) Uani d . 1 . .
    S S2 0.13762(7) 0.12488(3) 0.65757(9) 0.0548(3) Uani d . 1 . .
loop_
    _atom_site_aniso_label
    _atom_site_aniso_U_11
    _atom_site_aniso_U_22
    _atom_site_aniso_U_33
    _atom_site_aniso_U_12
    _atom_site_aniso_U_13
    _atom_site_aniso_U_23
    S1 0.0557(6) 0.0490(6) 0.0575(8) 0.0010(6) 0.0076(5) 0.0000(7)
    C6 0.057(3) 0.044(3) 0.053(3) -0.003(2) -0.002(2) 0.007(2)
    C9 0.064(3) 0.048(3) 0.052(3) 0.005(2) -0.010(2) -0.010(3)
    C7 0.080(3) 0.064(3) 0.053(3) -0.005(3) -0.002(3) 0.006(3)
    C8 0.083(3) 0.061(3) 0.047(3) 0.000(2) -0.004(3) -0.006(2)
    C4 0.100(4) 0.077(4) 0.086(4) -0.037(3) -0.024(4) 0.003(4)
    C13 0.082(4) 0.076(4) 0.087(4) -0.009(3) 0.000(3) -0.002(3)
    C1 0.064(3) 0.066(3) 0.078(4) -0.005(2) -0.002(3) 0.009(3)
    C2 0.088(4) 0.066(4) 0.085(4) 0.009(3) 0.007(3) 0.007(3)
    C5 0.063(3) 0.079(4) 0.082(4) -0.002(3) -0.017(3) 0.006(3)
    C3 0.121(5) 0.048(4) 0.066(4) -0.007(3) -0.004(4) -0.003(3)
    C11 0.079(4) 0.070(4) 0.088(4) 0.022(3) -0.019(4) -0.015(3)
    C14 0.061(3) 0.068(3) 0.080(4) 0.009(2) -0.007(3) -0.009(3)
    C12 0.114(5) 0.050(4) 0.068(4) 0.005(3) -0.006(3) -0.007(3)
    C10 0.057(3) 0.077(4) 0.079(4) 0.004(2) -0.008(3) -0.011(3)
    C17 0.073(3) 0.054(4) 0.094(5) 0.002(3) 0.010(3) 0.001(3)
    C26 0.074(3) 0.051(4) 0.098(5) 0.002(3) 0.009(3) -0.005(3)
    C15 0.072(3) 0.080(4) 0.065(3) -0.001(3) -0.014(3) 0.008(3)
    C22 0.061(3) 0.066(4) 0.074(4) 0.005(2) 0.014(3) -0.008(3)
    C24 0.072(3) 0.059(3) 0.077(4) 0.004(2) -0.007(3) -0.011(3)
    C28 0.074(3) 0.069(4) 0.078(4) 0.011(3) -0.014(3) -0.014(3)
    C19 0.075(3) 0.064(3) 0.070(4) -0.002(3) -0.013(3) 0.009(3)
    C20 0.051(3) 0.048(3) 0.058(3) -0.005(2) 0.004(2) 0.006(3)
    C16 0.081(4) 0.072(4) 0.094(5) 0.008(3) -0.010(4) 0.021(3)
    C27 0.074(4) 0.069(4) 0.110(5) -0.001(3) -0.016(4) -0.033(3)
    C21 0.063(3) 0.063(3) 0.071(4) -0.002(2) 0.013(3) 0.001(3)
    C23 0.052(3) 0.046(3) 0.063(3) 0.007(2) 0.006(2) -0.007(3)
    C25 0.091(4) 0.074(4) 0.080(4) 0.015(3) 0.002(3) 0.005(3)
    C18 0.096(4) 0.077(4) 0.073(4) -0.008(3) -0.003(3) -0.006(3)
    O1 0.0486(17) 0.083(2) 0.117(3) 0.0017(15) -0.011(2) -0.004(3)
    O2 0.088(3) 0.099(3) 0.067(2) 0.001(2) -0.034(2) 0.003(2)
    S2 0.0703(8) 0.0508(6) 0.0434(6) 0.0005(6) 0.0020(6) -0.0014(7)
_geom_special_details
;
All e.s.d.'s (except the e.s.d. in the dihedral angle between two l.s. planes)
are estimated using the full covariance matrix. The cell e.s.d.'s are taken
into account individually in the estimation of e.s.d.'s in distances, angles
and torsion angles; correlations between e.s.d.'s in cell parameters are only
used when they are defined by crystal symmetry. An approximate (isotropic)
treatment of cell e.s.d.'s is used for estimating e.s.d.'s involving l.s.
planes.
;
loop_
    _geom_bond_atom_site_label_1
    _geom_bond_atom_site_label_2
    _geom_bond_site_symmetry_2
    _geom_bond_distance
    _geom_bond_publ_flag
    S1 O1 . 1.500(3) ?
    S1 C22 . 1.791(5) ?
    S1 C21 . 1.804(5) ?
    C6 C1 . 1.367(6) ?
    C6 C5 . 1.378(6) ?
    C6 C7 . 1.506(6) ?
    C9 C10 . 1.371(6) ?
    C9 C14 . 1.401(6) ?
    C9 C8 . 1.510(6) ?
    C7 S2 . 1.798(5) ?
    C7 H7A . 0.9700 ?
    C7 H7B . 0.9700 ?
    C8 S2 . 1.804(5) ?
    C8 H8A . 0.9700 ?
    C8 H8B . 0.9700 ?
    C4 C5 . 1.373(8) ?
    C4 C3 . 1.405(8) ?
    C4 H4 . 0.9300 ?
    C13 C14 . 1.370(7) ?
    C13 C12 . 1.375(7) ?
    C13 H13 . 0.9300 ?
    C1 C2 . 1.360(7) ?
    C1 H1 . 0.9300 ?
    C2 C3 . 1.338(7) ?
    C2 H2 . 0.9300 ?
    C5 H5 . 0.9300 ?
    C3 H3 . 0.9300 ?
    C11 C10 . 1.371(8) ?
    C11 C12 . 1.376(8) ?
    C11 H11 . 0.9300 ?
    C14 H14 . 0.9300 ?
    C12 H12 . 0.9300 ?
    C10 H10 . 0.9300 ?
    C17 C18 . 1.378(8) ?
    C17 C16 . 1.379(8) ?
    C17 H17 . 0.9300 ?
    C26 C25 . 1.368(8) ?
    C26 C27 . 1.385(8) ?
    C26 H26 . 0.9300 ?
    C15 C20 . 1.363(7) ?
    C15 C16 . 1.377(7) ?
    C15 H15 . 0.9300 ?
    C22 C23 . 1.508(7) ?
    C22 H22A . 0.9700 ?
    C22 H22B . 0.9700 ?
    C24 C25 . 1.369(7) ?
    C24 C23 . 1.395(7) ?
    C24 H24 . 0.9300 ?
    C28 C27 . 1.374(8) ?
    C28 C23 . 1.379(7) ?
    C28 H28 . 0.9300 ?
    C19 C18 . 1.363(7) ?
    C19 C20 . 1.404(7) ?
    C19 H19 . 0.9300 ?
    C20 C21 . 1.505(6) ?
    C16 H16 . 0.9300 ?
    C27 H27 . 0.9300 ?
    C21 H21A . 0.9700 ?
    C21 H21B . 0.9700 ?
    C25 H25 . 0.9300 ?
    C18 H18 . 0.9300 ?
    O2 S2 . 1.511(3) ?
    S2 C7 . 1.798(5) ?
    S2 C8 . 1.804(5) ?
loop_
    _geom_angle_atom_site_label_1
    _geom_angle_atom_site_label_2
    _geom_angle_atom_site_label_3
    _geom_angle_site_symmetry_1
    _geom_angle_site_symmetry_3
    _geom_angle
    _geom_angle_publ_flag
    O1 S1 C22 . . 107.2(2) ?
    O1 S1 C21 . . 107.1(2) ?
    C22 S1 C21 . . 93.8(2) ?
    C1 C6 C5 . . 118.1(5) ?
    C1 C6 C7 . . 120.8(5) ?
    C5 C6 C7 . . 121.1(5) ?
    C10 C9 C14 . . 118.1(5) ?
    C10 C9 C8 . . 122.0(5) ?
    C14 C9 C8 . . 119.9(4) ?
    C6 C7 S2 . . 112.8(4) ?
    C6 C7 H7A . . 109.0 ?
    S2 C7 H7A . . 109.0 ?
    C6 C7 H7B . . 109.0 ?
    S2 C7 H7B . . 109.0 ?
    H7A C7 H7B . . 107.8 ?
    C9 C8 S2 . . 112.6(4) ?
    C9 C8 H8A . . 109.1 ?
    S2 C8 H8A . . 109.1 ?
    C9 C8 H8B . . 109.1 ?
    S2 C8 H8B . . 109.1 ?
    H8A C8 H8B . . 107.8 ?
    C5 C4 C3 . . 119.4(5) ?
    C5 C4 H4 . . 120.3 ?
    C3 C4 H4 . . 120.3 ?
    C14 C13 C12 . . 119.2(5) ?
    C14 C13 H13 . . 120.4 ?
    C12 C13 H13 . . 120.4 ?
    C2 C1 C6 . . 121.9(5) ?
    C2 C1 H1 . . 119.1 ?
    C6 C1 H1 . . 119.1 ?
    C3 C2 C1 . . 120.7(5) ?
    C3 C2 H2 . . 119.7 ?
    C1 C2 H2 . . 119.7 ?
    C4 C5 C6 . . 120.7(5) ?
    C4 C5 H5 . . 119.7 ?
    C6 C5 H5 . . 119.7 ?
    C2 C3 C4 . . 119.3(5) ?
    C2 C3 H3 . . 120.3 ?
    C4 C3 H3 . . 120.3 ?
    C10 C11 C12 . . 119.8(5) ?
    C10 C11 H11 . . 120.1 ?
    C12 C11 H11 . . 120.1 ?
    C13 C14 C9 . . 121.1(5) ?
    C13 C14 H14 . . 119.4 ?
    C9 C14 H14 . . 119.4 ?
    C13 C12 C11 . . 120.5(6) ?
    C13 C12 H12 . . 119.8 ?
    C11 C12 H12 . . 119.8 ?
    C11 C10 C9 . . 121.1(5) ?
    C11 C10 H10 . . 119.4 ?
    C9 C10 H10 . . 119.4 ?
    C18 C17 C16 . . 121.3(6) ?
    C18 C17 H17 . . 119.4 ?
    C16 C17 H17 . . 119.4 ?
    C25 C26 C27 . . 119.0(5) ?
    C25 C26 H26 . . 120.5 ?
    C27 C26 H26 . . 120.5 ?
    C20 C15 C16 . . 121.3(6) ?
    C20 C15 H15 . . 119.3 ?
    C16 C15 H15 . . 119.3 ?
    C23 C22 S1 . . 113.2(3) ?
    C23 C22 H22A . . 108.9 ?
    S1 C22 H22A . . 108.9 ?
    C23 C22 H22B . . 108.9 ?
    S1 C22 H22B . . 108.9 ?
    H22A C22 H22B . . 107.7 ?
    C25 C24 C23 . . 121.0(6) ?
    C25 C24 H24 . . 119.5 ?
    C23 C24 H24 . . 119.5 ?
    C27 C28 C23 . . 119.6(6) ?
    C27 C28 H28 . . 120.2 ?
    C23 C28 H28 . . 120.2 ?
    C18 C19 C20 . . 121.0(5) ?
    C18 C19 H19 . . 119.5 ?
    C20 C19 H19 . . 119.5 ?
    C15 C20 C19 . . 118.6(5) ?
    C15 C20 C21 . . 121.3(5) ?
    C19 C20 C21 . . 120.0(5) ?
    C15 C16 C17 . . 118.9(5) ?
    C15 C16 H16 . . 120.6 ?
    C17 C16 H16 . . 120.6 ?
    C28 C27 C26 . . 121.4(5) ?
    C28 C27 H27 . . 119.3 ?
    C26 C27 H27 . . 119.3 ?
    C20 C21 S1 . . 113.2(3) ?
    C20 C21 H21A . . 108.9 ?
    S1 C21 H21A . . 108.9 ?
    C20 C21 H21B . . 108.9 ?
    S1 C21 H21B . . 108.9 ?
    H21A C21 H21B . . 107.7 ?
    C28 C23 C24 . . 118.7(5) ?
    C28 C23 C22 . . 120.8(5) ?
    C24 C23 C22 . . 120.5(5) ?
    C26 C25 C24 . . 120.2(6) ?
    C26 C25 H25 . . 119.9 ?
    C24 C25 H25 . . 119.9 ?
    C19 C18 C17 . . 118.9(6) ?
    C19 C18 H18 . . 120.6 ?
    C17 C18 H18 . . 120.6 ?
    O2 S2 C7 . . 107.0(2) ?
    O2 S2 C8 . . 106.8(2) ?
    C7 S2 C8 . . 93.5(2) ?
loop_
    _geom_torsion_atom_site_label_1
    _geom_torsion_atom_site_label_2
    _geom_torsion_atom_site_label_3
    _geom_torsion_atom_site_label_4
    _geom_torsion_site_symmetry_1
    _geom_torsion_site_symmetry_2
    _geom_torsion_site_symmetry_3
    _geom_torsion_site_symmetry_4
    _geom_torsion
    _geom_torsion_publ_flag
    C1 C6 C7 S2 . . . . 77.1(6) ?
    C5 C6 C7 S2 . . . . -105.4(5) ?
    C10 C9 C8 S2 . . . . 103.3(5) ?
    C14 C9 C8 S2 . . . . -77.8(6) ?
    C5 C6 C1 C2 . . . . 0.4(8) ?
    C7 C6 C1 C2 . . . . 177.9(5) ?
    C6 C1 C2 C3 . . . . -1.2(9) ?
    C3 C4 C5 C6 . . . . -1.2(9) ?
    C1 C6 C5 C4 . . . . 0.8(8) ?
    C7 C6 C5 C4 . . . . -176.7(5) ?
    C1 C2 C3 C4 . . . . 0.7(9) ?
    C5 C4 C3 C2 . . . . 0.5(9) ?
    C12 C13 C14 C9 . . . . 1.4(9) ?
    C10 C9 C14 C13 . . . . 1.2(8) ?
    C8 C9 C14 C13 . . . . -177.7(5) ?
    C14 C13 C12 C11 . . . . -3.2(9) ?
    C10 C11 C12 C13 . . . . 2.4(9) ?
    C12 C11 C10 C9 . . . . 0.2(8) ?
    C14 C9 C10 C11 . . . . -1.9(8) ?
    C8 C9 C10 C11 . . . . 176.9(5) ?
    O1 S1 C22 C23 . . . . 72.7(5) ?
    C21 S1 C22 C23 . . . . -178.1(5) ?
    C16 C15 C20 C19 . . . . -0.7(8) ?
    C16 C15 C20 C21 . . . . 177.7(5) ?
    C18 C19 C20 C15 . . . . 1.0(8) ?
    C18 C19 C20 C21 . . . . -177.4(5) ?
    C20 C15 C16 C17 . . . . -0.9(8) ?
    C18 C17 C16 C15 . . . . 2.3(9) ?
    C23 C28 C27 C26 . . . . -0.8(8) ?
    C25 C26 C27 C28 . . . . -0.1(9) ?
    C15 C20 C21 S1 . . . . 105.3(5) ?
    C19 C20 C21 S1 . . . . -76.3(6) ?
    O1 S1 C21 C20 . . . . -72.8(5) ?
    C22 S1 C21 C20 . . . . 177.8(4) ?
    C27 C28 C23 C24 . . . . 1.0(8) ?
    C27 C28 C23 C22 . . . . -177.9(4) ?
    C25 C24 C23 C28 . . . . -0.4(8) ?
    C25 C24 C23 C22 . . . . 178.5(5) ?
    S1 C22 C23 C28 . . . . -102.4(5) ?
    S1 C22 C23 C24 . . . . 78.7(6) ?
    C27 C26 C25 C24 . . . . 0.7(9) ?
    C23 C24 C25 C26 . . . . -0.5(8) ?
    C20 C19 C18 C17 . . . . 0.3(8) ?
    C16 C17 C18 C19 . . . . -2.0(9) ?
    C6 C7 S2 O2 . . . . 73.7(4) ?
    C6 C7 S2 C8 . . . . -177.5(4) ?
    C9 C8 S2 O2 . . . . -73.3(4) ?
    C9 C8 S2 C7 . . . . 177.8(4) ?
data_global
_journal_date_recd_electronic     2010-12-12
_journal_date_accepted     2010-12-13
_journal_name_full     'Acta Crystallographica, Section E'
_journal_year     2011
_journal_volume     67
_journal_issue      1
_journal_page_first     o177
_journal_page_last     o177
_journal_paper_category     QO
_journal_coeditor_code     JH2245
_publ_contact_author_name     'Xu Zhi-Guang'
_publ_contact_author_address
;
School of Chemistry and Environment, South China Normal University
Guangzhou 510006, People's Republic of China
;
_publ_contact_author_email     'chzgxu@scnu.edu.cn'
_publ_contact_author_fax     ?
_publ_contact_author_phone     ?
_publ_section_title
;
Dibenzyl sulfoxide
;
loop_
    _publ_author_name
    _publ_author_footnote
    _publ_author_address
    'Zeng, Yun-Xiu' .
;
School of Chemistry and Environment, South China Normal University
Guangzhou 510006, People's Republic of China
;
    'Xu, Zhi-Guang' .
;
School of Chemistry and Environment, South China Normal University
Guangzhou 510006, People's Republic of China
;
    'Zhan, Qing-Guang' .
;
School of Chemistry and Environment, South China Normal University
Guangzhou 510006, People's Republic of China
;
    'Liu, Hai-Yang' .
;
Department of Chemistry, South China University of Technology, Guangzhou,510641,
People's Republic of China
;
