# Supplementary material for: Dibenzyl sulfoxide
Source: Acta Crystallogr Sect E Struct Rep Online. 2010 Dec 18;67(Pt 1):o177. doi: 10.1107/S1600536810052165 (PMC3050296; doi:10.1107/S1600536810052165)
Supplement: Supplementary file 2 [file e-67-0o177-Isup2.hkl]

# 
# h,k,l, Fc-squared, Fo-squared, sigma(Fo-squared) and status flag 
# 
data_I
_shelx_title ' d in Fdd2' 
_shelx_refln_list_code          4 
_shelx_F_calc_maximum     1321.49 
_exptl_crystal_F_000      3904.00 
_reflns_d_resolution_high  0.7495 
 
loop_ 
 _symmetry_equiv_pos_as_xyz 
 'x, y, z' 
 '-x, -y, z' 
 'x+1/4, -y+1/4, z+1/4' 
 '-x+1/4, y+1/4, z+1/4' 
 'x, y+1/2, z+1/2' 
 '-x, -y+1/2, z+1/2' 
 'x+1/4, -y+3/4, z+3/4' 
 '-x+1/4, y+3/4, z+3/4' 
 'x+1/2, y, z+1/2' 
 '-x+1/2, -y, z+1/2' 
 'x+3/4, -y+1/4, z+3/4' 
 '-x+3/4, y+1/4, z+3/4' 
 'x+1/2, y+1/2, z' 
 '-x+1/2, -y+1/2, z' 
 'x+3/4, -y+3/4, z+1/4' 
 '-x+3/4, y+3/4, z+1/4' 
 
_cell_length_a    17.8823 
_cell_length_b    53.1499 
_cell_length_c    10.2327 
_cell_angle_alpha  90.000 
_cell_angle_beta   90.000 
_cell_angle_gamma  90.000 
 
_shelx_F_squared_multiplier     1.000 
 
loop_ 
 _refln_index_h 
 _refln_index_k 
 _refln_index_l 
 _refln_F_squared_calc 
 _refln_F_squared_meas 
 _refln_F_squared_sigma 
 _refln_observed_status 
   7  27 -11       43.00      102.74    235.46 o 
   5  29 -11      231.83      357.47    271.85 o 
   7  29 -11       94.23       36.39    235.46 o 
   5  31 -11       98.27      333.92    250.44 o 
   7  31 -11      124.31      194.79    267.56 o 
   3  33 -11       57.34      141.27    248.30 o 
   5  33 -11      148.76      -77.06    237.60 o 
   7  33 -11       31.25     -102.74    235.46 o 
   3  35 -11       14.39      173.38    261.14 o 
   5  35 -11      129.84      288.97    271.85 o 
   7  35 -11       12.98      122.01    269.71 o 
   1  37 -11      160.77      220.47    269.71 o 
   3  37 -11        3.98      139.13    263.28 o 
   5  37 -11      238.20      494.46    318.94 o 
   1  39 -11       55.77       55.65    273.99 o 
   3  39 -11        4.91      177.66    259.00 o 
   1  41 -11       57.75      214.78    206.93 o 
   6  18 -10      175.39      428.10    226.89 o 
   4  20 -10       15.07      104.89    177.66 o 
   6  20 -10      291.80       38.53    194.79 o 
   4  22 -10        9.26      -92.04    175.52 o 
   6  22 -10      351.26      288.97    220.47 o 
   2  24 -10      249.74      451.65    229.04 o 
   4  24 -10       28.91     -107.03    181.94 o 
   6  24 -10     1071.47     1104.51    286.83 o 
   0  26 -10       13.18      -98.46    192.65 o 
   2  26 -10     4264.31     4251.07    445.23 o 
   4  26 -10       12.99     -115.59    192.65 o 
   6  26 -10     2032.80     1757.37    338.20 o 
   8  26 -10        6.83     -199.07    201.21 o 
   2  28 -10      297.90      366.03    235.46 o 
   4  28 -10        2.49      179.80    222.61 o 
   6  28 -10     1162.30     1166.58    321.08 o 
   8  28 -10        1.19      119.87    239.74 o 
   0  30 -10        6.69      -66.36    209.77 o 
   2  30 -10     3473.17     3636.62    305.74 o 
   4  30 -10        1.21     -130.57    203.35 o 
   6  30 -10     2093.18     1748.80    351.05 o 
   8  30 -10        2.92     -192.65    192.65 o 
   2  32 -10      342.95      476.40    298.60 o 
   4  32 -10        4.27       36.39    226.89 o 
   6  32 -10      682.56      832.66    299.67 o 
   8  32 -10        0.23      166.96    263.28 o 
   0  34 -10        0.25       21.41    235.46 o 
   2  34 -10     5244.02     6027.19    395.78 o 
   4  34 -10        2.18     -102.08    157.73 o 
   6  34 -10     1454.32     1432.01    344.62 o 
   8  34 -10        0.60     -201.21    201.21 o 
   2  36 -10      130.64      465.68    194.45 o 
   4  36 -10        0.97       -0.51    170.71 o 
   6  36 -10      870.13      982.50    323.22 o 
   8  36 -10        1.14       79.20    229.04 o 
   0  38 -10        1.57      224.75    263.28 o 
   2  38 -10      697.65      765.55    216.53 o 
   4  38 -10        0.10      144.07    179.12 o 
   6  38 -10      332.81      160.37    191.94 o 
   8  38 -10        1.00     -224.75    224.75 o 
   2  40 -10        9.25      138.53    172.53 o 
   4  40 -10        0.26      -60.41    165.48 o 
   6  40 -10      114.29      147.53    326.43 o 
   0  42 -10        0.17      -79.20    237.60 o 
   2  42 -10      482.53      871.20    237.50 o 
   4  42 -10        0.03      -67.43    184.66 o 
   6  42 -10      173.71      331.78    312.52 o 
   2  44 -10      143.53      501.19    219.35 o 
   4  44 -10        1.48       42.81    293.25 o 
   6  44 -10      635.65      612.19    344.62 o 
   3  11  -9      901.63      687.11    194.79 o 
   3  13  -9      884.70      721.35    199.07 o 
   5  13  -9      270.77      218.33    173.38 o 
   1  15  -9     1076.42     1117.35    224.75 o 
   3  15  -9      846.14     1113.07    233.32 o 
   5  15  -9     1724.08     2170.49    301.81 o 
   1  17  -9     1295.09     1123.77    237.60 o 
   3  17  -9      574.74      616.47    207.63 o 
   5  17  -9     2779.53     3240.74    359.61 o 
   1  19  -9      757.85      812.63    156.61 o 
   3  19  -9     1453.75     1656.76    271.85 o 
   5  19  -9     1315.05     1399.90    276.13 o 
   7  19  -9     2638.59     2504.41    342.48 o 
   1  21  -9      593.49      391.01    157.33 o 
   3  21  -9     1903.55     2052.47    211.32 o 
   5  21  -9      244.36       68.50    179.80 o 
   7  21  -9     1596.69     1468.40    293.25 o 
   1  23  -9      493.28      355.12    141.89 o 
   3  23  -9     1222.06     1229.58    183.89 o 
   5  23  -9        0.93       17.12    171.24 o 
   7  23  -9      227.68      408.84    224.75 o 
   1  25  -9      263.88       43.96    150.91 o 
   3  25  -9      703.52      880.00    173.57 o 
   5  25  -9       65.18      181.35    150.91 o 
   7  25  -9      258.59      -34.25    179.80 o 
   1  27  -9      260.03       11.47    219.40 o 
   3  27  -9      710.82      489.74    153.62 o 
   5  27  -9      259.41      200.33    147.43 o 
   7  27  -9      991.34     1025.31    280.41 o 
   1  29  -9      159.83      184.26    146.79 o 
   3  29  -9      392.71      155.16    145.07 o 
   5  29  -9      428.83      367.42    266.49 o 
   7  29  -9     1441.30     1286.25    213.27 o 
   9  29  -9        4.05      203.35    229.04 o 
   1  31  -9      208.32      207.63    146.82 o 
   3  31  -9      420.43      391.29    168.51 o 
   5  31  -9      427.59      595.87    179.94 o 
   7  31  -9     1669.74     1847.08    239.75 o 
   9  31  -9        2.88      342.48    229.04 o 
   1  33  -9      147.73       70.59    142.06 o 
   3  33  -9      391.73      279.74    169.44 o 
   5  33  -9      180.96      120.11    154.36 o 
   7  33  -9      982.40      643.19    295.39 o 
   9  33  -9        0.19      123.56    164.96 o 
   1  35  -9      351.35      298.25    221.54 o 
   3  35  -9      707.35      980.99    206.57 o 
   5  35  -9       78.45     -117.33    144.07 o 
   7  35  -9      517.05      526.82    324.29 o 
   9  35  -9        0.13      -32.09    170.17 o 
   1  37  -9       97.73       17.20    153.35 o 
   3  37  -9      402.85      346.68    181.33 o 
   5  37  -9        4.91      138.52    162.47 o 
   7  37  -9      320.54       15.06    169.20 o 
   9  37  -9        0.23       -0.02    166.16 o 
  11  37  -9       95.44      -49.23    261.14 o 
   1  39  -9       72.32      -39.27    161.19 o 
   3  39  -9      431.31      408.22    402.42 o 
   5  39  -9        4.78       93.11    169.52 o 
   7  39  -9      512.74      433.27    187.03 o 
   9  39  -9        9.02       51.07    174.04 o 
  11  39  -9      211.42      468.77    308.23 o 
   1  41  -9       52.66      137.47    170.15 o 
   3  41  -9      376.12       72.41    177.07 o 
   5  41  -9        1.26       57.79    166.38 o 
   7  41  -9      688.03      700.99    230.11 o 
   9  41  -9        0.53       10.65    180.04 o 
  11  41  -9      354.04      284.69    303.95 o 
   1  43  -9       52.53      152.66    179.24 o 
   3  43  -9      358.17      256.11    191.43 o 
   5  43  -9        8.49       90.76    185.37 o 
   7  43  -9      676.86      765.84    235.57 o 
   9  43  -9        2.45      342.48    301.81 o 
   1  45  -9       16.96      243.44    188.44 o 
   3  45  -9      345.47      238.30    197.52 o 
   5  45  -9       16.43       51.89    187.03 o 
   7  45  -9      561.00      306.09    301.81 o 
   1  47  -9       55.46       81.32    202.02 o 
   3  47  -9      290.75      491.89    232.24 o 
   5  47  -9       25.71       76.61    223.68 o 
   7  47  -9      355.74      464.49    336.06 o 
   1  49  -9       57.65      246.63    216.68 o 
   3  49  -9       77.75      -10.70    291.11 o 
   2   4  -8       14.26      -55.65    117.73 o 
   2   6  -8        3.03     -102.74    113.45 o 
   0   8  -8    18930.54    21781.92    879.75 o 
   2   8  -8       27.18       34.25    136.99 o 
   4   8  -8    21464.36    23400.15    982.50 o 
   2  10  -8        0.15      -39.28     94.46 o 
   4  10  -8     2566.24     2870.44    301.81 o 
   0  12  -8    33035.63    36410.22   1374.21 o 
   2  12  -8       64.98      -22.87     98.24 o 
   4  12  -8    25087.91    26700.83   1113.07 o 
   2  14  -8       16.56       22.18    102.16 o 
   4  14  -8     9075.25    10131.50    748.11 o 
   6  14  -8       26.29     -107.03    139.13 o 
   0  16  -8    33055.10    38300.29   1494.08 o 
   2  16  -8       23.66       80.27    101.41 o 
   4  16  -8     9359.57     9523.32    389.79 o 
   6  16  -8       10.40       77.06    156.26 o 
   2  18  -8       17.49       21.02    149.84 o 
   4  18  -8     4302.86     4728.29    271.43 o 
   6  18  -8       17.25      -45.03    102.89 o 
   0  20  -8     1884.60     2131.96    276.13 o 
   2  20  -8       30.43       -0.61    105.66 o 
   4  20  -8     1256.98     1145.46    166.38 o 
   6  20  -8        4.09     -105.19    105.19 o 
   8  20  -8      343.81      310.12    198.00 o 
   2  22  -8        5.99       28.81    107.34 o 
   4  22  -8      130.69      429.42    134.95 o 
   6  22  -8        6.15      -61.16    105.92 o 
   8  22  -8     1024.24      759.55    392.79 o 
   0  24  -8     8619.92     8564.21    541.55 o 
   2  24  -8       19.46      180.03    156.26 o 
   4  24  -8     9433.09    10637.19    441.77 o 
   6  24  -8       16.12      -58.62    114.27 o 
   8  24  -8      846.81      724.75    166.16 o 
  10  24  -8        2.87     -136.99    171.24 o 
   2  26  -8        9.43      -95.51    114.76 o 
   4  26  -8     1378.68     1417.07    191.25 o 
   6  26  -8        5.38      114.76    136.22 o 
   8  26  -8     4325.78     5454.31    319.10 o 
  10  26  -8       18.83      218.33    214.05 o 
   0  28  -8     8388.01     8016.24    545.83 o 
   2  28  -8       11.98      -53.57    119.46 o 
   4  28  -8     7855.38     8143.59    398.06 o 
   6  28  -8        3.24       91.37    134.07 o 
   8  28  -8     4980.83     5967.43    345.43 o 
  10  28  -8       14.61      -87.76    186.23 o 
  12  28  -8     1596.60     1950.01    342.48 o 
   2  30  -8        6.16       26.76    125.63 o 
   4  30  -8     4177.80     4623.90    310.24 o 
   6  30  -8        2.63      162.72    150.91 o 
   8  30  -8     4221.55     3993.08    306.43 o 
  10  30  -8        0.32     -130.92    130.92 o 
  12  30  -8     1114.78      768.45    282.55 o 
   0  32  -8     9257.25     9388.31    618.61 o 
   2  32  -8        0.95      -85.58    129.35 o 
   4  32  -8     6701.49     6581.88    370.59 o 
   6  32  -8        0.86      -44.32    225.82 o 
   8  32  -8     2198.83     2709.58    270.78 o 
  10  32  -8        5.67       69.45    299.67 o 
  12  32  -8      308.70      151.98    252.58 o 
   2  34  -8        2.57      -18.91    196.93 o 
   4  34  -8     2786.44     3154.64    277.49 o 
   6  34  -8        2.11     -100.72    135.31 o 
   8  34  -8     3428.07     3655.32    307.21 o 
  10  34  -8        7.43       32.70    153.35 o 
  12  34  -8     1718.20      721.35    295.39 o 
  14  34  -8        0.13      -87.76    250.44 o 
   0  36  -8     5642.37     5897.13    509.44 o 
   2  36  -8        1.33       20.46    130.92 o 
   4  36  -8     4208.77     5093.57    348.08 o 
   6  36  -8        4.33     -104.89    143.79 o 
   8  36  -8      827.26     1203.10    215.01 o 
  10  36  -8        7.67      120.88    232.25 o 
  12  36  -8      277.30      614.33    288.97 o 
  14  36  -8        1.14     -239.74    239.74 o 
   2  38  -8        0.31       35.82    217.26 o 
   4  38  -8      989.85     1160.75    217.70 o 
   6  38  -8        4.22       21.68    154.36 o 
   8  38  -8     1723.81     1798.35    250.33 o 
  10  38  -8        7.27      -53.25    157.22 o 
  12  38  -8      512.44      522.29    291.11 o 
  14  38  -8        1.59     -248.30    248.30 o 
   0  40  -8      566.98      811.26    273.99 o 
   2  40  -8       13.87      600.41    317.87 o 
   4  40  -8      933.87     1205.83    226.09 o 
   6  40  -8        0.26      187.36    169.16 o 
   8  40  -8      571.08      483.55    190.64 o 
  10  40  -8        0.31     -142.28    245.09 o 
  12  40  -8       15.53       12.84    248.30 o 
   2  42  -8        0.13      -26.68    145.58 o 
   4  42  -8      275.20      222.44    284.69 o 
   6  42  -8        2.00       35.32    171.03 o 
   8  42  -8      896.55     1359.03    245.95 o 
  10  42  -8        0.36      -65.67    184.08 o 
  12  42  -8      298.38      130.57    286.83 o 
   0  44  -8     3476.37     3315.66    443.09 o 
   2  44  -8       13.25     -149.84    149.84 o 
   4  44  -8     2960.09     3516.81    331.46 o 
   6  44  -8        0.76       37.62    179.24 o 
   8  44  -8      696.38      590.41    270.78 o 
  10  44  -8        2.17       40.67    256.86 o 
   2  46  -8        2.95      -42.72    318.94 o 
   4  46  -8     1500.51     1820.77    524.43 o 
   6  46  -8        5.60      -55.37    193.72 o 
   8  46  -8     2175.73     2425.80    316.80 o 
  10  46  -8        1.67       36.39    256.86 o 
   0  48  -8     4834.70     5192.90    567.24 o 
   2  48  -8        1.85     -118.78    179.24 o 
   4  48  -8     2964.68     2548.13    314.06 o 
   6  48  -8        1.65       43.32    190.06 o 
   8  48  -8     1171.12     1778.77    406.70 o 
   2  50  -8        2.21       74.20    224.75 o 
   4  50  -8      869.94     1124.98    265.42 o 
   6  50  -8        4.87       70.77    193.67 o 
   0  52  -8     1161.34     1637.50    406.70 o 
   2  52  -8        2.78      -81.10    185.04 o 
   4  52  -8     1084.65      830.52    355.33 o 
   1   1  -7     2163.58     2121.14    113.52 o 
   1   3  -7     1047.10     1264.45    119.57 o 
   3   3  -7     1773.65     1665.32    203.35 o 
   1   5  -7      416.71      436.58     94.52 o 
   3   5  -7     1708.65     1767.25    140.54 o 
   1   7  -7      974.45     1108.87    120.26 o 
   3   7  -7     1530.04     1404.01    141.27 o 
   5   7  -7     4289.31     4300.30    297.53 o 
   1   9  -7     2176.12     2573.79    174.06 o 
   3   9  -7      698.04      744.40    117.73 o 
   5   9  -7     2823.56     2917.80    265.42 o 
   7   9  -7       17.44      -44.95    117.73 o 
   1  11  -7     2054.78     2408.99    172.90 o 
   3  11  -7      656.32      699.50    115.72 o 
   5  11  -7     1579.83     1339.26    147.75 o 
   7  11  -7       21.54       12.84    126.29 o 
   1  13  -7      374.93      467.77    166.96 o 
   3  13  -7     1306.48     1252.45    141.37 o 
   5  13  -7     1087.10     1246.24    142.55 o 
   7  13  -7        0.38     -122.01    122.01 o 
   9  13  -7     2887.72     1988.54    246.16 o 
   1  15  -7     1079.70     1101.55    140.66 o 
   3  15  -7      874.70      697.11    123.29 o 
   5  15  -7      851.91      539.35    193.72 o 
   7  15  -7        1.16      -83.48    112.38 o 
   9  15  -7     3491.22     3283.56    310.38 o 
   1  17  -7     1935.00     1651.47    165.73 o 
   3  17  -7      557.98      632.21    119.75 o 
   5  17  -7      573.00      591.32    126.05 o 
   7  17  -7        4.91      -45.28     99.06 o 
   9  17  -7     3778.97     3583.23    329.64 o 
  11  17  -7     2368.68     2731.30    303.95 o 
   1  19  -7      886.19      726.99    220.47 o 
   3  19  -7      954.24      850.75    218.33 o 
   5  19  -7      303.68      278.77    114.91 o 
   7  19  -7        6.74      -41.50    101.10 o 
   9  19  -7     2313.67     2087.01    278.27 o 
  11  19  -7     1273.49     1487.66    252.58 o 
  13  19  -7      120.35      331.78    201.21 o 
   1  21  -7      877.77      803.81    139.25 o 
   3  21  -7     1205.10      827.43    139.85 o 
   5  21  -7      661.81      487.35    127.89 o 
   7  21  -7        1.87       60.29    108.02 o 
   9  21  -7      470.99      280.41    179.80 o 
  11  21  -7      212.90      477.34    205.49 o 
  13  21  -7      405.56      325.36    205.49 o 
   1  23  -7     1418.86     1444.68    169.50 o 
   3  23  -7     1301.77      900.39    148.62 o 
   5  23  -7       42.06      257.37    116.42 o 
   7  23  -7        0.88      -12.08    108.21 o 
   9  23  -7      117.23      157.74    128.63 o 
  11  23  -7       15.48     -130.57    156.26 o 
  13  23  -7      300.79      139.13    207.63 o 
   1  25  -7      640.47      671.60    143.69 o 
   3  25  -7     1638.98     1485.67    183.01 o 
   5  25  -7      867.20      961.82    249.37 o 
   7  25  -7        0.37      -43.29    111.18 o 
   9  25  -7      990.19     1113.11    408.84 o 
  11  25  -7       63.46      205.49    194.79 o 
  13  25  -7      364.61      188.37    203.35 o 
  15  25  -7       25.07      194.79    226.89 o 
   1  27  -7      199.61     1086.83    779.15 o 
   3  27  -7     1087.91      798.55    174.45 o 
   5  27  -7      883.30      854.67    164.22 o 
   7  27  -7        2.44       60.90    139.13 o 
   9  27  -7     1787.60     1878.81    219.22 o 
  11  27  -7      218.24      164.82    203.35 o 
  13  27  -7      465.67      348.90    226.89 o 
  15  27  -7      108.01      -36.39    220.47 o 
   1  29  -7       80.46       21.03    111.51 o 
   3  29  -7      260.43      118.34    127.57 o 
   5  29  -7     1428.75     1807.26    208.08 o 
   7  29  -7        1.94      -53.25    127.11 o 
   9  29  -7     2887.69     2844.02    259.42 o 
  11  29  -7      595.68      657.14    246.16 o 
  13  29  -7      321.47      126.29    216.19 o 
  15  29  -7      179.90      192.65    237.60 o 
  17  29  -7      292.48       62.08    263.28 o 
   1  31  -7      152.68       47.91    120.32 o 
   3  31  -7      112.90       57.01    123.02 o 
   5  31  -7     1683.35     1878.88    313.59 o 
   7  31  -7       13.89      -65.90    128.41 o 
   9  31  -7     3618.63     4003.18    295.92 o 
  11  31  -7      429.25      387.43    226.89 o 
  13  31  -7      542.11      515.86    254.72 o 
  15  31  -7      130.94     -164.82    220.47 o 
  17  31  -7      319.44      725.64    310.38 o 
   1  33  -7      874.66      865.34    208.70 o 
   3  33  -7     1114.97      957.27    180.75 o 
   5  33  -7     1821.11     2067.50    229.30 o 
   7  33  -7        6.30     -156.84    193.72 o 
   9  33  -7     2368.93     2709.23    394.93 o 
  11  33  -7      185.20      209.77    216.19 o 
  13  33  -7      365.33      124.15    222.61 o 
  15  33  -7       64.19       42.81    237.60 o 
  17  33  -7      210.36      301.81    288.97 o 
   1  35  -7     1224.40     1346.81    202.67 o 
   3  35  -7      826.24      793.28    183.86 o 
   5  35  -7     1012.67     1054.68    226.89 o 
   7  35  -7        0.48      101.03    132.28 o 
   9  35  -7     1245.92     1049.51    200.88 o 
  11  35  -7       63.65      117.74    168.03 o 
  13  35  -7      275.48      -47.09    224.75 o 
  15  35  -7       12.74     -192.65    224.75 o 
   1  37  -7     1301.61     1079.38    196.75 o 
   3  37  -7      789.19      837.13    210.84 o 
   5  37  -7     1069.75     1300.42    206.57 o 
   7  37  -7        4.21       -8.34    142.93 o 
   9  37  -7      854.27      842.92    202.80 o 
  11  37  -7        9.81     -142.93    142.93 o 
  13  37  -7      163.98       62.08    239.74 o 
  15  37  -7       17.84       77.06    235.46 o 
   1  39  -7      898.45      713.39    180.75 o 
   3  39  -7      474.34      489.02    172.71 o 
   5  39  -7      927.90      736.09    340.34 o 
   7  39  -7        1.68      -15.88    248.30 o 
   9  39  -7      769.44     1079.17    212.46 o 
  11  39  -7        4.95      -66.45    151.97 o 
  13  39  -7      118.80      -77.06    229.04 o 
  15  39  -7        3.20     -241.88    241.88 o 
   1  41  -7      490.11      353.92    168.51 o 
   3  41  -7      144.98      191.26    155.55 o 
   5  41  -7      966.09      721.17    191.78 o 
   7  41  -7        3.17       11.23    157.22 o 
   9  41  -7      613.71      717.94    194.49 o 
  11  41  -7       30.82      -72.32    209.77 o 
  13  41  -7       99.27      126.29    252.58 o 
   1  43  -7      135.83      212.19    154.18 o 
   3  43  -7       32.47       46.20    185.15 o 
   5  43  -7      681.75      664.43    194.62 o 
   7  43  -7        0.50     -101.98    150.46 o 
   9  43  -7      533.46      527.22    197.52 o 
  11  43  -7        4.66     -134.92    158.40 o 
  13  43  -7      103.91     -186.23    239.74 o 
   1  45  -7      269.60      139.92    160.60 o 
   3  45  -7       87.73      177.93    162.70 o 
   5  45  -7      580.69      722.58    203.37 o 
   7  45  -7        1.41      -45.89    157.22 o 
   9  45  -7      541.25      685.88    249.37 o 
  11  45  -7       18.39      104.35    191.43 o 
   1  47  -7      273.22      -10.18    161.42 o 
   3  47  -7       59.02      -81.63    164.96 o 
   5  47  -7      583.73      910.42    219.11 o 
   7  47  -7        2.52      281.56    183.07 o 
   9  47  -7      718.66      946.05    229.30 o 
  11  47  -7       35.22      233.32    267.56 o 
   1  49  -7      274.50      218.81    242.95 o 
   3  49  -7      157.71      267.06    190.71 o 
   5  49  -7      533.65      373.19    296.46 o 
   7  49  -7        7.27      -53.64    175.85 o 
   9  49  -7      832.36     1062.59    249.62 o 
   1  51  -7      102.13       88.69    181.82 o 
   3  51  -7      143.99       85.45    183.89 o 
   5  51  -7      345.28      306.79    207.82 o 
   7  51  -7        0.60       82.66    196.93 o 
   9  51  -7      737.35      687.11    331.78 o 
   1  53  -7      100.02       23.21    178.12 o 
   3  53  -7      151.43      249.68    202.86 o 
   5  53  -7      156.79       31.16    201.96 o 
   7  53  -7        0.05     -113.45    261.14 o 
   1  55  -7       18.08       23.55    186.92 o 
   3  55  -7       54.85      -72.90    187.03 o 
   5  55  -7       17.15     -241.88    261.14 o 
   2   0  -6    12972.37    12694.66    777.01 o 
   6   0  -6    24446.64    22441.19    830.52 o 
   0   2  -6       90.92      -22.66     51.19 o 
   2   2  -6     6387.25     6219.42    423.51 o 
   4   2  -6        9.75       46.11     52.72 o 
   6   2  -6     2845.74     5745.15    303.95 o 
   2   4  -6    11703.33    12650.37    299.07 o 
   4   4  -6       10.63      -40.67     81.34 o 
   6   4  -6    40245.91    40173.25   1449.13 o 
   8   4  -6        2.62       10.70    102.74 o 
   0   6  -6        3.58       -8.56     92.04 o 
   2   6  -6    13864.31    17714.43    514.89 o 
   4   6  -6       17.32      -64.61     64.61 o 
   6   6  -6    33554.29    42026.94   1464.11 o 
   8   6  -6        7.52       85.62    107.03 o 
  10   6  -6     9240.20    10103.25    503.02 o 
   2   8  -6     1510.64     2876.86    252.58 o 
   4   8  -6       18.39     -104.40    166.96 o 
   6   8  -6    24770.48    30076.42   1093.80 o 
   8   8  -6        3.60       64.22    102.74 o 
  10   8  -6     7880.99     7973.43    447.37 o 
  12   8  -6       15.95     -126.29    126.29 o 
   0  10  -6       39.25      -96.32     96.32 o 
   2  10  -6    73251.73    81146.12   1931.26 o 
   4  10  -6        4.38       -7.51     69.42 o 
   6  10  -6    36072.69    39600.76   1041.66 o 
   8  10  -6        2.28      265.42    124.15 o 
  10  10  -6     3238.65     4238.23    321.08 o 
  12  10  -6        8.68      -29.97    141.27 o 
   2  12  -6     2928.92     4756.51    770.59 o 
   4  12  -6       45.28       34.66     78.53 o 
   6  12  -6     9803.62    10584.71   1439.50 o 
   8  12  -6        5.00       66.36    122.01 o 
  10  12  -6     6136.23     5772.98    383.15 o 
  12  12  -6       19.33      -51.37    139.13 o 
  14  12  -6     2610.43     2609.29    306.09 o 
   0  14  -6      116.74       98.46    119.87 o 
   2  14  -6    30919.02    31916.74    855.81 o 
   4  14  -6       16.55      -15.48     77.06 o 
   6  14  -6    15744.21    14812.39    493.26 o 
   8  14  -6        2.59       14.98    122.01 o 
  10  14  -6     2266.19     2283.93    261.14 o 
  12  14  -6       12.55      188.37    164.82 o 
  14  14  -6      687.99     1095.95    233.32 o 
   2  16  -6    11140.79    12045.98    413.86 o 
   4  16  -6        2.31      -39.96     79.19 o 
   6  16  -6    24642.17    26902.17   1000.69 o 
   8  16  -6        2.99       19.26    124.15 o 
  10  16  -6     3885.09     4139.76    338.20 o 
  12  16  -6       15.16       47.09    156.26 o 
  14  16  -6     2231.09     2018.51    295.39 o 
  16  16  -6        2.22     -169.10    179.80 o 
   0  18  -6       28.64     -104.89    104.89 o 
   2  18  -6    29379.45    30250.17    862.59 o 
   4  18  -6        4.19      113.45     92.34 o 
   6  18  -6    10489.57    10586.33    399.72 o 
   8  18  -6        7.18      -68.58     92.85 o 
  10  18  -6      999.38      672.12    188.37 o 
  12  18  -6        4.41      -32.11    158.40 o 
  14  18  -6      144.35       47.09    179.80 o 
  16  18  -6        0.42     -102.74    188.37 o 
   2  20  -6     2685.70     2728.55    198.69 o 
   4  20  -6       24.29      -65.88     87.44 o 
   6  20  -6     9779.63     9261.82    381.37 o 
   8  20  -6        5.33       -6.25     99.17 o 
  10  20  -6     2287.56     2170.49    269.71 o 
  12  20  -6       21.20      104.89    166.96 o 
  14  20  -6      566.01     1044.57    250.44 o 
  16  20  -6        5.04     -126.29    184.08 o 
  18  20  -6      105.00      156.26    237.60 o 
   0  22  -6        3.10       62.08    136.99 o 
   2  22  -6    26439.73    25186.90    746.89 o 
   4  22  -6        7.33      -76.33     76.33 o 
   6  22  -6    27141.68    27298.22    820.56 o 
   8  22  -6        5.84      -90.05     90.05 o 
  10  22  -6     1675.02     1560.44    252.58 o 
  12  22  -6        3.63       66.36    166.96 o 
  14  22  -6      938.35     1048.85    256.86 o 
  16  22  -6       13.38      -25.69    205.49 o 
  18  22  -6      690.39      736.34    288.97 o 
   2  24  -6      585.59      791.99    139.15 o 
   4  24  -6        9.52       33.55     96.73 o 
   6  24  -6    11080.80    11695.18    451.37 o 
   8  24  -6        3.32     -104.79    104.79 o 
  10  24  -6     6172.16     6398.01    447.37 o 
  12  24  -6        0.59     -115.59    160.54 o 
  14  24  -6      524.85      522.29    231.18 o 
  16  24  -6        5.51       72.78    218.33 o 
  18  24  -6      237.73      663.56    288.97 o 
   0  26  -6       25.24      -55.65    132.71 o 
   2  26  -6    19449.71    18164.00    602.38 o 
   4  26  -6       12.62       82.64    142.34 o 
   6  26  -6    18895.67    21018.41    678.74 o 
   8  26  -6        7.18      -76.90    111.24 o 
  10  26  -6     2340.67     2125.60    217.70 o 
  12  26  -6        1.65       44.95    177.66 o 
  14  26  -6     1400.91     1436.29    286.83 o 
  16  26  -6       10.10      -40.67    211.91 o 
  18  26  -6      304.48      -92.04    231.18 o 
   2  28  -6     1856.58     1931.83    318.94 o 
   4  28  -6        0.98     -143.41    143.41 o 
   6  28  -6    13874.03    15093.25    552.06 o 
   8  28  -6        0.94       95.43    129.75 o 
  10  28  -6     4197.96     4909.61    300.06 o 
  12  28  -6       19.15      203.35    184.08 o 
  14  28  -6      549.79      226.89    220.47 o 
  16  28  -6        4.04      -79.20    209.77 o 
  18  28  -6      312.52      396.00    276.13 o 
   0  30  -6        7.63     -134.85    154.12 o 
   2  30  -6    24390.52    22453.62    721.90 o 
   4  30  -6        3.70       77.96    118.23 o 
   6  30  -6    18005.61    20033.85    660.30 o 
   8  30  -6       20.16        6.21    188.37 o 
  10  30  -6     2291.61     2754.95    249.60 o 
  12  30  -6       12.80       57.79    190.51 o 
  14  30  -6      627.66      669.98    265.42 o 
  16  30  -6        0.92      -62.08    224.75 o 
  18  30  -6      443.30      496.60    293.25 o 
   2  32  -6     1304.24     1372.35    447.37 o 
   4  32  -6        2.42      126.16    123.18 o 
   6  32  -6     9107.77     9595.92    430.86 o 
   8  32  -6       18.50       60.26    133.89 o 
  10  32  -6     4890.73     4946.50    319.80 o 
  12  32  -6       12.07      122.01    196.93 o 
  14  32  -6     2267.62     1872.95    333.92 o 
  16  32  -6        1.50     -188.37    203.35 o 
  18  32  -6      400.18       51.37    259.00 o 
   0  34  -6       34.25       94.18    162.68 o 
   2  34  -6     4664.64     3588.97    268.66 o 
   4  34  -6        2.80      -70.35    112.69 o 
   6  34  -6     2256.80     2117.24    224.12 o 
   8  34  -6       10.27      -44.88    129.40 o 
  10  34  -6      708.37      949.72    190.92 o 
  12  34  -6        0.22      -68.50    184.08 o 
  14  34  -6      599.64      524.43    263.28 o 
  16  34  -6        0.93      156.26    248.30 o 
   2  36  -6     1712.24     1843.77    217.70 o 
   4  36  -6        0.13     -120.83    120.83 o 
   6  36  -6     9249.62     9660.66    442.63 o 
   8  36  -6        3.01      117.99    212.98 o 
  10  36  -6     4120.79     3177.37    281.18 o 
  12  36  -6        3.79      -38.53    194.79 o 
  14  36  -6     1260.94     1622.51    333.92 o 
  16  36  -6        0.24     -201.21    226.89 o 
   0  38  -6        2.64     -147.70    147.70 o 
   2  38  -6     4245.99     3856.20    388.50 o 
   4  38  -6        5.05      -33.79    253.65 o 
   6  38  -6     2228.26     2515.17    249.07 o 
   8  38  -6        0.25        7.23    235.46 o 
  10  38  -6       43.94      181.46    150.79 o 
  12  38  -6        0.29      391.71    252.58 o 
  14  38  -6      114.39       19.26    233.32 o 
  16  38  -6        1.87      -83.48    233.32 o 
   2  40  -6      770.71     1101.08    203.35 o 
   4  40  -6        5.13       43.75    136.99 o 
   6  40  -6     5686.11     6327.01    364.54 o 
   8  40  -6        1.71       77.37    146.05 o 
  10  40  -6     1750.27     1720.92    249.37 o 
  12  40  -6        0.55      104.89    222.61 o 
  14  40  -6       47.72      207.63    239.74 o 
   0  42  -6       23.12     -154.12    154.12 o 
   2  42  -6     3151.55     2908.72    270.09 o 
   4  42  -6        2.78     -104.41    125.24 o 
   6  42  -6     3838.58     4972.10    337.16 o 
   8  42  -6        4.44      -24.07    142.06 o 
  10  42  -6       79.11      244.62    171.75 o 
  12  42  -6        1.73     -154.18    154.18 o 
  14  42  -6      193.65      308.23    273.99 o 
   2  44  -6        5.49      -53.50    134.61 o 
   4  44  -6        5.23      -81.46    134.07 o 
   6  44  -6     1132.33     1273.85    220.97 o 
   8  44  -6       20.94     -127.57    127.57 o 
  10  44  -6     1683.34     1852.54    258.49 o 
  12  44  -6        4.51     -153.52    164.18 o 
  14  44  -6      419.67      340.34    263.28 o 
   0  46  -6       71.14     -143.41    186.23 o 
   2  46  -6     2413.49     2662.19    277.71 o 
   4  46  -6       11.46       41.09    146.01 o 
   6  46  -6     1478.89     1669.20    245.17 o 
   8  46  -6        6.97      -49.44    154.49 o 
  10  46  -6      810.45      651.02    232.25 o 
  12  46  -6        0.01      -42.65    423.82 o 
   2  48  -6     1204.98     1393.45    234.59 o 
   4  48  -6        2.16      150.14    164.83 o 
   6  48  -6     3524.79     4793.23    658.21 o 
   8  48  -6        0.09        1.33    160.35 o 
  10  48  -6     1623.29     1995.95    305.02 o 
  12  48  -6        1.10     -188.37    260.07 o 
   0  50  -6        1.68        6.42    237.60 o 
   2  50  -6     4790.30     4549.57    361.40 o 
   4  50  -6        0.77       69.71    177.80 o 
   6  50  -6     1629.10     2358.45    285.96 o 
   8  50  -6       17.52       86.29    177.84 o 
  10  50  -6      570.66      735.70    483.76 o 
   2  52  -6      889.77     1091.43    236.78 o 
   4  52  -6        8.05     -122.49    177.01 o 
   6  52  -6     2589.93     2527.56    339.27 o 
   8  52  -6        1.46       91.14    191.36 o 
  10  52  -6      947.44     1086.05    256.86 o 
   0  54  -6        7.81      122.01    261.14 o 
   2  54  -6     3071.65     3181.55    332.21 o 
   4  54  -6        1.01     -167.09    232.25 o 
   6  54  -6     2364.04     2412.82    311.04 o 
   8  54  -6        3.56     -185.27    185.27 o 
   2  56  -6      272.64      312.48    202.63 o 
   4  56  -6        4.49     -179.16    179.16 o 
   6  56  -6      927.82      686.45    233.76 o 
   0  58  -6       15.13     -256.86    256.86 o 
   2  58  -6     2751.66     3688.63    376.55 o 
   4  58  -6        0.54      165.24    217.26 o 
   1   1  -5    24190.13    25098.93    526.77 o 
   3   1  -5     3672.66     3834.29    294.32 o 
   5   1  -5       19.81      -42.81     42.81 o 
   7   1  -5    12072.92    11352.47    574.73 o 
   9   1  -5     1926.39     2232.92    141.46 o 
  11   1  -5     6838.41     6950.50    489.11 o 
  13   1  -5      263.88      143.41    143.41 o 
   1   3  -5     6411.20     9027.80    459.84 o 
   3   3  -5      328.92      672.16    186.23 o 
   5   3  -5       58.27       55.95     43.19 o 
   7   3  -5     2458.80     3071.10    662.49 o 
   9   3  -5     2042.89     2326.35    148.72 o 
  11   3  -5     2831.07     3874.34    291.11 o 
  13   3  -5      204.36      201.21    145.56 o 
   1   5  -5    13372.97    15089.32    562.23 o 
   3   5  -5     8902.39     7985.73    269.03 o 
   5   5  -5        1.61      -12.35     40.39 o 
   7   5  -5     2818.46     3143.23    223.68 o 
   9   5  -5     1577.82     1564.72    186.23 o 
  11   5  -5     2651.45     2778.39    259.00 o 
  13   5  -5      947.70      856.21    186.23 o 
  15   5  -5        3.76      -92.04    154.12 o 
   1   7  -5    23922.42    25714.61    682.54 o 
   3   7  -5    15859.77    15176.19    444.73 o 
   5   7  -5       20.05      -31.18     35.85 o 
   7   7  -5     4468.12     4032.74    269.71 o 
   9   7  -5     1382.76     1337.82    179.80 o 
  11   7  -5     6106.00     6031.98    376.73 o 
  13   7  -5      728.04      605.77    181.94 o 
  15   7  -5      510.21      520.15    194.79 o 
   1   9  -5    23741.50    25210.15    680.25 o 
   3   9  -5     9117.27    10004.23    330.44 o 
   5   9  -5        1.07       95.01     69.40 o 
   7   9  -5     3512.46     4216.82    282.55 o 
   9   9  -5      957.13     1033.87    162.68 o 
  11   9  -5     6338.69     7016.62    421.68 o 
  13   9  -5       44.26       79.20    141.27 o 
  15   9  -5     1875.30     2378.12    297.53 o 
  17   9  -5      214.50      282.55    201.21 o 
   1  11  -5    21046.21    21892.63    606.15 o 
   3  11  -5     8939.33     9412.54    320.86 o 
   5  11  -5        1.93       25.04     69.79 o 
   7  11  -5     2835.80     3260.01    252.58 o 
   9  11  -5     1077.57     1196.55    177.66 o 
  11  11  -5     5209.02     6233.19    400.28 o 
  13  11  -5      116.04      115.59    149.84 o 
  15  11  -5     2286.13     2756.99    312.52 o 
  17  11  -5      183.44      488.04    226.89 o 
   1  13  -5     7731.32     8069.01    296.61 o 
   3  13  -5    11324.49    11420.60    377.81 o 
   5  13  -5       31.37      -22.80     67.87 o 
   7  13  -5     2366.01     2381.73    173.40 o 
   9  13  -5      988.40      738.48    162.68 o 
  11  13  -5     6299.14     6308.11    408.84 o 
  13  13  -5      554.30      453.79    181.94 o 
  15  13  -5     1450.55     2273.23    295.39 o 
  17  13  -5      532.24      952.53    250.44 o 
  19  13  -5      579.39      871.19    276.13 o 
   1  15  -5     2478.91     2645.39    167.00 o 
   3  15  -5    10841.68    10613.93    370.91 o 
   5  15  -5        9.83      -66.55     66.55 o 
   7  15  -5     3626.84     3590.77    263.28 o 
   9  15  -5     1018.36      753.46    164.82 o 
  11  15  -5     4696.86     5402.67    374.59 o 
  13  15  -5      898.96      993.20    222.61 o 
  15  15  -5       46.45      107.03    190.51 o 
  17  15  -5      663.69      526.57    235.46 o 
  19  15  -5      103.83      109.17    224.75 o 
   1  17  -5     4117.45     3825.58    207.63 o 
   3  17  -5     5406.68     5529.12    247.30 o 
   5  17  -5        7.70       18.97     77.15 o 
   7  17  -5     5608.21     5319.02    260.26 o 
   9  17  -5      676.65      455.93    162.68 o 
  11  17  -5     5226.50     5289.22    387.43 o 
  13  17  -5     1139.87     1207.25    235.46 o 
  15  17  -5       31.76       59.93    196.93 o 
  17  17  -5      656.31      759.88    267.56 o 
  19  17  -5       19.93     -201.21    201.21 o 
   1  19  -5      408.84      281.17     93.70 o 
   3  19  -5     1374.76     1711.79    149.64 o 
   5  19  -5       24.59       43.70     79.83 o 
   7  19  -5     3813.62     3409.70    216.68 o 
   9  19  -5      817.52      845.50    186.23 o 
  11  19  -5     6017.81     5865.02    417.40 o 
  13  19  -5      893.48      920.42    222.61 o 
  15  19  -5      367.29      259.00    205.49 o 
  17  19  -5      858.74      877.61    269.71 o 
  19  19  -5       41.53      297.53    250.44 o 
  21  19  -5      226.91       17.12    269.71 o 
   1  21  -5     3440.13     3107.67    195.97 o 
   3  21  -5      166.89      344.73    210.84 o 
   5  21  -5        7.17      -75.32    101.67 o 
   7  21  -5     1741.96     1648.23    256.86 o 
   9  21  -5     1237.39     1099.82    272.92 o 
  11  21  -5     3523.28     3953.54    346.76 o 
  13  21  -5      533.63      331.78    188.37 o 
  15  21  -5      708.89      680.68    237.60 o 
  17  21  -5      906.69      567.24    259.00 o 
  19  21  -5      236.52     -117.73    235.46 o 
  21  21  -5      468.07      886.17    344.62 o 
   1  23  -5     9712.43     9032.80    357.94 o 
   3  23  -5     1833.19     1900.40    167.91 o 
   5  23  -5       14.45       66.61     90.66 o 
   7  23  -5      561.76      518.98    123.33 o 
   9  23  -5     1417.48     1183.65    254.72 o 
  11  23  -5     2533.68     2264.67    288.97 o 
  13  23  -5      364.27        6.42    156.26 o 
  15  23  -5     1500.00     1624.65    286.83 o 
  17  23  -5      968.88      586.50    252.58 o 
  19  23  -5      390.95      423.82    282.55 o 
   1  25  -5     5376.44     4842.99    257.98 o 
   3  25  -5      374.14      289.24    107.34 o 
   5  25  -5       28.04      -60.70    130.57 o 
   7  25  -5      988.64      682.22    135.46 o 
   9  25  -5     1384.04     1294.58    246.16 o 
  11  25  -5     2843.40     2474.44    308.23 o 
  13  25  -5      305.42      -89.90    162.68 o 
  15  25  -5     1209.77     1003.90    259.00 o 
  17  25  -5      750.09      877.61    265.42 o 
  19  25  -5      271.37      -55.65    224.75 o 
   1  27  -5     1819.21     1712.07    169.52 o 
   3  27  -5       20.08       86.12     90.78 o 
   5  27  -5        5.75      -38.19     88.91 o 
   7  27  -5     3430.32     3581.89    245.07 o 
   9  27  -5     1277.56     1275.09    222.61 o 
  11  27  -5     2954.10     3446.23    344.62 o 
  13  27  -5      243.14      205.49    190.51 o 
  15  27  -5      294.45      383.15    222.61 o 
  17  27  -5      396.44      338.20    239.74 o 
  19  27  -5      213.31      468.77    269.71 o 
   1  29  -5      532.75      581.23    126.90 o 
   3  29  -5       17.82      -57.19     94.12 o 
   5  29  -5       21.11       53.58    104.89 o 
   7  29  -5     4320.03     4391.32    273.76 o 
   9  29  -5      191.79      259.09    128.29 o 
  11  29  -5     2874.85     2517.25    325.36 o 
  13  29  -5      139.63       87.76    184.08 o 
  15  29  -5      277.42      295.39    218.33 o 
  17  29  -5      122.14       36.39    222.61 o 
  19  29  -5      331.01      732.06    288.97 o 
   1  31  -5      327.86      237.19    110.87 o 
   3  31  -5      415.80      366.98    122.35 o 
   5  31  -5        2.70      -45.64    115.59 o 
   7  31  -5     3224.39     3492.78    420.61 o 
   9  31  -5      141.06       -5.55    119.46 o 
  11  31  -5     1997.16     2185.47    303.95 o 
  13  31  -5      202.46      282.55    211.91 o 
  15  31  -5      259.89      226.89    222.61 o 
  17  31  -5       21.42      -32.11    226.89 o 
   1  33  -5     2373.24     2433.65    210.37 o 
   3  33  -5     1558.67     1727.46    140.01 o 
   5  33  -5       25.83     -124.66    124.66 o 
   7  33  -5     1550.10     1469.29    152.04 o 
   9  33  -5      985.04      898.12    170.27 o 
  11  33  -5     1809.78     1656.44    210.81 o 
  13  33  -5      214.88      -77.06    181.94 o 
  15  33  -5      244.10      149.84    220.47 o 
  17  33  -5       56.16       -4.28    222.61 o 
   1  35  -5     3094.20     2556.08    307.16 o 
   3  35  -5      765.56      672.38    138.68 o 
   5  35  -5       16.11       15.29     86.18 o 
   7  35  -5      717.46      782.26    131.96 o 
   9  35  -5      883.39      599.76    131.27 o 
  11  35  -5     1339.27     1543.74    211.32 o 
  13  35  -5      174.33      297.53    222.61 o 
  15  35  -5      238.00      301.81    250.44 o 
  17  35  -5      118.48      256.86    248.30 o 
   1  37  -5     2239.19     2069.73    221.54 o 
   3  37  -5      693.42      641.19    158.19 o 
   5  37  -5       19.89       94.79     94.70 o 
   7  37  -5      527.32      630.24    126.94 o 
   9  37  -5      608.64      496.11    127.32 o 
  11  37  -5     1328.35     1385.51    226.89 o 
  13  37  -5      168.33      363.89    231.18 o 
  15  37  -5      218.35       72.78    224.75 o 
  17  37  -5       89.92      267.56    267.56 o 
   1  39  -5     3459.96     3485.29    275.46 o 
   3  39  -5     3564.98     3166.80    259.50 o 
   5  39  -5        3.88      -73.97     92.05 o 
   7  39  -5      879.37     1180.97    151.50 o 
   9  39  -5      653.64      511.99    135.60 o 
  11  39  -5      830.85      972.96    161.24 o 
  13  39  -5       77.88     -171.24    171.24 o 
  15  39  -5       14.32     -199.07    199.07 o 
   1  41  -5     2577.94     2082.80    370.31 o 
   3  41  -5     3093.53     2743.53    255.01 o 
   5  41  -5       17.16       86.21     98.25 o 
   7  41  -5      647.78      702.09    136.73 o 
   9  41  -5       80.00      139.95    117.36 o 
  11  41  -5      104.98       17.60    117.85 o 
  13  41  -5       26.10     -188.37    188.37 o 
  15  41  -5        3.62      190.51    231.18 o 
   1  43  -5      615.33      354.49    156.61 o 
   3  43  -5     1134.56      965.52    185.87 o 
   5  43  -5        2.68      -95.54     95.54 o 
   7  43  -5      389.49      396.96    223.28 o 
   9  43  -5       22.00       18.43    111.86 o 
  11  43  -5       89.09       40.18    122.09 o 
  13  43  -5       50.37      -62.08    203.35 o 
  15  43  -5        4.51      282.55    256.86 o 
   1  45  -5      699.39      602.82    167.82 o 
   3  45  -5      420.06      398.85    157.22 o 
   5  45  -5        8.15     -129.93    129.93 o 
   7  45  -5      131.85        4.42    108.88 o 
   9  45  -5       88.69       83.01    120.80 o 
  11  45  -5      105.01       58.70    129.73 o 
  13  45  -5       13.52      -34.25    226.89 o 
   1  47  -5      651.61      631.24    186.00 o 
   3  47  -5      636.30      707.07    185.87 o 
   5  47  -5        2.82        9.02    149.04 o 
   7  47  -5      348.78      288.15    127.70 o 
   9  47  -5      112.18     -146.13    146.13 o 
  11  47  -5      588.98      625.24    167.46 o 
  13  47  -5       59.85      125.87    184.19 o 
   1  49  -5      174.20      159.71    164.96 o 
   3  49  -5      364.28      190.85    296.46 o 
   5  49  -5       19.93       19.25    155.09 o 
   7  49  -5     1301.96     1359.30    235.07 o 
   9  49  -5      131.73      137.76    258.50 o 
  11  49  -5     1794.56     1992.51    219.95 o 
  13  49  -5       48.68      320.25    200.34 o 
   1  51  -5      219.10      169.68    173.26 o 
   3  51  -5      303.07      321.77    267.56 o 
   5  51  -5       10.35     -125.77    193.72 o 
   7  51  -5     1068.55      946.19    225.97 o 
   9  51  -5      218.24      150.33    155.51 o 
  11  51  -5     1537.86     1595.81    212.74 o 
  13  51  -5       61.11      199.07    295.39 o 
   1  53  -5       68.45      103.26    174.33 o 
   3  53  -5       37.81       49.67    164.18 o 
   5  53  -5        0.50       22.50    177.07 o 
   7  53  -5      632.36      535.95    206.57 o 
   9  53  -5      128.03      450.58    202.06 o 
  11  53  -5      675.90      426.25    172.99 o 
   1  55  -5       73.75      129.04    185.19 o 
   3  55  -5      125.81      137.50    189.95 o 
   5  55  -5        1.95     -169.87    169.87 o 
   7  55  -5       87.97      190.08    189.12 o 
   9  55  -5       39.55      -36.02    237.60 o 
  11  55  -5       64.28      479.48    314.66 o 
   1  57  -5       44.32        4.25    210.84 o 
   3  57  -5       16.25       15.48    201.21 o 
   5  57  -5        6.09      -49.83    187.52 o 
   7  57  -5       24.48      130.11    194.08 o 
   1  59  -5       65.54     -167.51    183.12 o 
   3  59  -5       38.23      -22.05    200.03 o 
   5  59  -5        2.88      100.00    194.66 o 
   7  59  -5       56.55     -102.74    273.99 o 
   1  61  -5       47.58     -127.23    193.75 o 
   3  61  -5       23.68      285.63    233.32 o 
   5  61  -5       13.89     -124.15    267.56 o 
   0   0  -4    80256.63    85404.54   2782.67 o 
   4   0  -4     3662.90     4086.25    222.61 o 
   8   0  -4     4951.26     5954.92    331.78 o 
  12   0  -4      936.59     1342.10    201.21 o 
  16   0  -4     3106.43     3272.85    342.48 o 
   2   2  -4       15.33       56.26     30.76 o 
   4   2  -4    18172.91    17846.53    680.68 o 
   6   2  -4       91.04       62.94     48.15 o 
   8   2  -4    14201.38    12783.77    391.80 o 
  10   2  -4       11.91       11.76     68.76 o 
  12   2  -4     9460.80     9115.38    342.06 o 
  14   2  -4       21.57      -30.50     94.59 o 
  16   2  -4     4072.08     4052.15    269.71 o 
  18   2  -4        1.86     -124.15    169.10 o 
   0   4  -4    84002.61    99160.73   2879.00 o 
   2   4  -4       83.77      169.30     33.84 o 
   4   4  -4    29221.91    34659.00    719.66 o 
   6   4  -4       27.36      -42.17     42.17 o 
   8   4  -4    14114.28    18764.71    958.95 o 
  10   4  -4        8.42      -42.86     71.71 o 
  12   4  -4      739.02     1333.64    452.72 o 
  14   4  -4       65.65       31.37    105.82 o 
  16   4  -4     2228.17     3088.77    333.92 o 
  18   4  -4        1.72     -136.99    188.37 o 
   2   6  -4        4.52       13.57     61.00 o 
   4   6  -4    63926.74    64854.77   1557.15 o 
   6   6  -4       29.11       63.95     59.93 o 
   8   6  -4    79180.41    81729.43   1997.07 o 
  10   6  -4        9.79       15.12     92.04 o 
  12   6  -4     2756.16     3065.41    196.00 o 
  14   6  -4        0.49      -96.73     96.73 o 
  16   6  -4     2302.99     2301.06    303.95 o 
  18   6  -4        3.13      119.87    192.65 o 
  20   6  -4      253.22      695.67    273.99 o 
   0   8  -4    55498.92    62899.13   2140.52 o 
   2   8  -4       26.14       82.23     53.92 o 
   4   8  -4    96089.05   104510.53   3060.94 o 
   6   8  -4       64.34       32.84     58.86 o 
   8   8  -4    10502.93    15589.14   1250.06 o 
  10   8  -4       14.51      -37.88     75.99 o 
  12   8  -4     3625.33     4092.64    229.30 o 
  14   8  -4       20.63       10.70    141.27 o 
  16   8  -4     3648.09     3660.29    372.45 o 
  18   8  -4        5.17       72.78    199.07 o 
  20   8  -4      754.44      845.50    284.69 o 
   2  10  -4        5.51      -41.76     48.34 o 
   4  10  -4     9731.77    10447.87    440.95 o 
   6  10  -4      125.17      113.78     43.36 o 
   8  10  -4    46394.77    43857.42   1097.53 o 
  10  10  -4       30.29      106.46    120.94 o 
  12  10  -4     9860.59    10133.21    526.57 o 
  14  10  -4        4.18     -124.15    124.15 o 
  16  10  -4     3206.03     3617.48    363.89 o 
  18  10  -4        0.21      -68.50    175.52 o 
  20  10  -4      144.59      261.14    248.30 o 
   0  12  -4    95136.63   101092.40   3418.41 o 
   2  12  -4       21.00       87.79     57.46 o 
   4  12  -4    46580.38    49066.90   1215.78 o 
   6  12  -4       80.01       77.32     45.30 o 
   8  12  -4     6011.32     6729.26   1149.46 o 
  10  12  -4       13.98      -33.38     71.09 o 
  12  12  -4     6143.51     6924.58    436.67 o 
  14  12  -4        6.13      190.51    160.54 o 
  16  12  -4     3458.29     4452.28    398.14 o 
  18  12  -4       13.47       81.34    186.23 o 
  20  12  -4      455.97      331.78    252.58 o 
  22  12  -4        3.89      224.75    267.56 o 
   2  14  -4        4.70       83.32    141.27 o 
   4  14  -4    15127.49    14849.64    452.07 o 
   6  14  -4      128.40       35.61     46.06 o 
   8  14  -4     4681.24     4449.66    370.31 o 
  10  14  -4       31.92       25.69    117.73 o 
  12  14  -4     7369.21     7545.33    464.49 o 
  14  14  -4        0.68      -83.48    147.70 o 
  16  14  -4     3961.05     3542.56    368.17 o 
  18  14  -4        9.53      188.37    201.21 o 
  20  14  -4       79.86      278.27    239.74 o 
  22  14  -4        1.25      177.66    284.69 o 
   0  16  -4    64396.99    62888.43   2273.23 o 
   2  16  -4       48.68       35.22     59.66 o 
   4  16  -4    40813.08    42246.80   1099.44 o 
   6  16  -4        6.24      -85.90     92.04 o 
   8  16  -4    12788.14    12464.24    607.91 o 
  10  16  -4        1.18      -10.70    124.15 o 
  12  16  -4     5937.57     6055.53    425.96 o 
  14  16  -4        4.66      -21.41    145.56 o 
  16  16  -4      693.71      556.53    231.18 o 
  18  16  -4       13.21       38.53    199.07 o 
  20  16  -4      628.51      323.22    252.58 o 
  22  16  -4        0.64     -218.33    250.44 o 
   2  18  -4       20.08      -59.66     59.66 o 
   4  18  -4    46970.22    49843.14   1277.29 o 
   6  18  -4       58.34      -80.27     80.27 o 
   8  18  -4    31798.35    31536.55    879.32 o 
  10  18  -4       57.99      -87.76    109.17 o 
  12  18  -4     8257.42     8320.19    520.15 o 
  14  18  -4       28.63     -141.27    141.27 o 
  16  18  -4     2932.54     2917.53    344.62 o 
  18  18  -4        6.56       74.92    196.93 o 
  20  18  -4      148.35       42.81    226.89 o 
   0  20  -4   181942.48   187047.05   6303.83 o 
   2  20  -4       31.24       -9.63     72.65 o 
   4  20  -4   125937.20   132871.25   3169.32 o 
   6  20  -4       33.13      -73.30     73.30 o 
   8  20  -4    22419.22    24475.13    720.47 o 
  10  20  -4       33.45      -47.09    119.87 o 
  12  20  -4     2550.67     2739.86    312.52 o 
  14  20  -4        2.87      894.74    214.05 o 
  16  20  -4      459.85      421.68    205.49 o 
  18  20  -4        1.15       10.70    181.94 o 
  20  20  -4      425.34      265.42    241.88 o 
   2  22  -4       27.88     -115.59    115.59 o 
   4  22  -4    26716.13    28652.14    643.74 o 
   6  22  -4        1.15       -8.35     61.94 o 
   8  22  -4    25222.54    24507.77    739.05 o 
  10  22  -4       32.47       -2.14    132.71 o 
  12  22  -4     4692.85     4126.92    372.45 o 
  14  22  -4       15.24      -57.79    171.24 o 
  16  22  -4      450.87      710.65    241.88 o 
  18  22  -4       25.21       34.25    199.07 o 
  20  22  -4       44.33      196.93    241.88 o 
   0  24  -4    34807.59    33419.91   1288.59 o 
   2  24  -4        6.70       20.03     53.98 o 
   4  24  -4    42280.89    42538.57    903.82 o 
   6  24  -4        5.43       33.92     68.01 o 
   8  24  -4    13082.60    13813.38    393.46 o 
  10  24  -4        0.16     -132.71    132.71 o 
  12  24  -4      607.39      699.95    209.77 o 
  14  24  -4       34.38      166.96    190.51 o 
  16  24  -4      924.33      824.10    265.42 o 
  18  24  -4       44.93       55.65    211.91 o 
  20  24  -4      247.11      179.80    256.86 o 
   2  26  -4        0.20       16.14     60.27 o 
   4  26  -4     6528.25     5920.38    218.73 o 
   6  26  -4       15.83      -19.26     65.56 o 
   8  26  -4    13343.56    12679.75    375.56 o 
  10  26  -4        7.72        3.15     87.39 o 
  12  26  -4     2723.92     2022.79    284.69 o 
  14  26  -4        2.22     -147.70    162.68 o 
  16  26  -4     1462.82     1286.45    288.97 o 
  18  26  -4       12.52      143.41    231.18 o 
  20  26  -4      188.66       57.79    250.44 o 
   0  28  -4    21885.36    18025.11    518.78 o 
   2  28  -4        0.44      -53.70     53.70 o 
   4  28  -4    30873.34    28835.96    659.23 o 
   6  28  -4        0.57       31.04     70.72 o 
   8  28  -4     4338.94     4366.11    209.24 o 
  10  28  -4        9.85      -80.45     80.45 o 
  12  28  -4     2181.38     1820.52    203.91 o 
  14  28  -4        2.42       10.70    158.40 o 
  16  28  -4     1295.89     1519.77    303.95 o 
  18  28  -4        5.49      141.27    231.18 o 
  20  28  -4      232.79      -47.09    246.16 o 
   2  30  -4        0.84      -59.74     59.74 o 
   4  30  -4     7451.53     7142.84    252.76 o 
   6  30  -4        6.02       -7.20     72.20 o 
   8  30  -4    19423.51    19889.09    516.41 o 
  10  30  -4        7.50      -16.91     85.98 o 
  12  30  -4     2227.57     2157.15    220.73 o 
  14  30  -4        5.42     -111.31    175.52 o 
  16  30  -4      858.04     1265.05    288.97 o 
  18  30  -4        3.42       49.23    220.47 o 
   0  32  -4    23018.41    22130.60    627.72 o 
   2  32  -4        0.82      -59.69     86.33 o 
   4  32  -4    22467.08    21883.76    540.14 o 
   6  32  -4        1.30       47.47     78.98 o 
   8  32  -4     4462.27     4861.39    224.93 o 
  10  32  -4       12.68      168.85    101.43 o 
  12  32  -4     1123.02     1256.60    190.71 o 
  14  32  -4        0.92      308.23    214.05 o 
  16  32  -4     1066.60     1269.33    293.25 o 
  18  32  -4        2.90       -6.42    220.47 o 
   2  34  -4       11.71      -63.70     63.70 o 
   4  34  -4     6285.91     6253.76    243.24 o 
   6  34  -4        3.25      -77.23     77.23 o 
   8  34  -4     2203.24     2168.64    260.77 o 
  10  34  -4       10.38      -87.69     87.69 o 
  12  34  -4     3435.42     3675.65    385.29 o 
  14  34  -4        2.95       16.56    131.91 o 
  16  34  -4     1716.68     1432.01    312.52 o 
  18  34  -4        0.88      158.40    231.18 o 
   0  36  -4     8904.16     6173.25    445.23 o 
   2  36  -4       15.11      -13.24     71.29 o 
   4  36  -4     3603.22     3271.71    185.38 o 
   6  36  -4        7.46      -84.70     84.70 o 
   8  36  -4     1003.61     1047.52    150.03 o 
  10  36  -4        5.93     -111.01    111.01 o 
  12  36  -4      222.60      497.49    157.22 o 
  14  36  -4        7.52      266.51    152.67 o 
  16  36  -4      721.04      892.60    288.97 o 
  18  36  -4        1.02      363.89    259.00 o 
   2  38  -4        4.65      -76.37     76.37 o 
   4  38  -4    13852.51    15306.25    434.07 o 
   6  38  -4        4.27       13.59     96.25 o 
   8  38  -4    14588.64    15788.11    464.43 o 
  10  38  -4        0.21       55.36    109.23 o 
  12  38  -4     1978.65     1539.95    209.53 o 
  14  38  -4        4.35      -61.12    135.59 o 
  16  38  -4       35.46      -59.93    211.91 o 
   0  40  -4    19280.50    18524.05    914.00 o 
   2  40  -4       15.54      -38.54    212.98 o 
   4  40  -4    19604.33    20363.08    539.15 o 
   6  40  -4        4.80      -90.78     90.93 o 
   8  40  -4     7879.82     7903.99    388.77 o 
  10  40  -4        4.78      -68.60    101.04 o 
  12  40  -4      940.53      609.19    143.49 o 
  14  40  -4        3.40      144.78    154.47 o 
  16  40  -4       56.86      447.37    229.04 o 
   2  42  -4        1.20     -108.69    108.69 o 
   4  42  -4     1929.32     1676.10    170.04 o 
   6  42  -4       18.60       -5.99     97.10 o 
   8  42  -4     9847.64    10252.91    370.20 o 
  10  42  -4       25.99      -69.96    100.16 o 
  12  42  -4     1125.69      795.21    185.92 o 
  14  42  -4        6.46      136.16    172.31 o 
  16  42  -4      105.80       55.24    188.37 o 
   0  44  -4     8042.76     7560.31    554.39 o 
   2  44  -4       27.13      -23.42    125.38 o 
   4  44  -4     6015.58     5716.63    346.27 o 
   6  44  -4        6.38      114.09    101.41 o 
   8  44  -4     1159.04     1381.70    178.85 o 
  10  44  -4        1.60       31.46    110.38 o 
  12  44  -4      370.16      241.76    154.86 o 
  14  44  -4        0.81       47.44    155.24 o 
   2  46  -4        0.49      -58.54    121.50 o 
   4  46  -4      238.29      222.74    153.05 o 
   6  46  -4        1.53      -26.33    120.23 o 
   8  46  -4      345.21      282.95    127.81 o 
  10  46  -4        1.72     -111.20    111.76 o 
  12  46  -4     1441.12     1419.70    190.59 o 
  14  46  -4        1.42      164.18    170.56 o 
   0  48  -4     3647.71     4959.58    473.05 o 
   2  48  -4       23.03       21.26    135.99 o 
   4  48  -4     1579.45     1538.70    225.46 o 
   6  48  -4        5.99       55.10    113.98 o 
   8  48  -4      903.91      466.48    143.17 o 
  10  48  -4       11.54     -123.00    123.00 o 
  12  48  -4      984.47      792.57    171.72 o 
  14  48  -4        4.50      161.67    179.18 o 
   2  50  -4        0.56      -96.45    257.93 o 
   4  50  -4     7393.05     8948.13    457.70 o 
   6  50  -4        3.57      147.65    147.33 o 
   8  50  -4     4535.72     4933.21    441.62 o 
  10  50  -4        1.01     -102.87    172.58 o 
  12  50  -4      813.95      993.35    191.01 o 
  14  50  -4        3.01       92.04    265.42 o 
   0  52  -4    10458.68    11847.77    762.02 o 
   2  52  -4       11.33       -4.04    157.39 o 
   4  52  -4     6916.68     8379.43    448.76 o 
   6  52  -4        2.06       56.52    164.96 o 
   8  52  -4      686.71     1305.19    188.85 o 
  10  52  -4        7.76      -58.12    163.39 o 
  12  52  -4      102.25      122.40    154.83 o 
   2  54  -4        1.26       24.46    161.19 o 
   4  54  -4     2558.49     3854.73    638.94 o 
   6  54  -4        4.59     -152.78    152.78 o 
   8  54  -4     2478.62     2691.42    309.09 o 
  10  54  -4       10.99       54.65    177.83 o 
  12  54  -4      529.01      543.87    223.16 o 
   0  56  -4     5315.79     6055.53    562.96 o 
   2  56  -4        2.65     -158.85    162.45 o 
   4  56  -4     5461.59     7351.05    439.36 o 
   6  56  -4        3.09      173.88    185.27 o 
   8  56  -4     1684.44     1528.89    261.09 o 
  10  56  -4        8.00     -140.08    187.40 o 
  12  56  -4       25.21     -269.71    269.71 o 
   2  58  -4        0.62       -2.58    177.91 o 
   4  58  -4      133.54      233.66    357.47 o 
   6  58  -4        2.18       52.63    187.52 o 
   8  58  -4     1162.33     1451.07    267.70 o 
  10  58  -4        5.61     -137.46    185.04 o 
   0  60  -4     4626.78     5561.07    586.50 o 
   2  60  -4        2.99       22.15    265.42 o 
   4  60  -4     3125.03     3659.86    355.68 o 
   6  60  -4        0.87       82.39    251.51 o 
   8  60  -4      946.99     1014.61    374.59 o 
   2  62  -4        0.61      -39.68    196.69 o 
   4  62  -4      928.90      961.09    257.31 o 
   6  62  -4        0.53     -157.13    186.15 o 
   0  64  -4     1761.35     2206.87    455.93 o 
   2  64  -4        0.42      195.63    391.71 o 
   4  64  -4     1135.70     1887.94    438.81 o 
   1   1  -3    82594.59    75439.57   1811.66 o 
   3   1  -3       38.88       72.28     29.25 o 
   5   1  -3     3657.28     3095.62    126.32 o 
   7   1  -3    24415.39    23597.62    614.15 o 
   9   1  -3       63.19       45.30     64.31 o 
  11   1  -3     2013.73     2248.76    163.47 o 
  13   1  -3     5162.28     5057.52    265.63 o 
  15   1  -3     1853.90     1931.99    192.22 o 
  17   1  -3     2161.27     2378.06    226.28 o 
  19   1  -3      466.90      484.67    168.35 o 
  21   1  -3      235.07      306.06    180.10 o 
   1   3  -3     2620.34     4918.69    332.53 o 
   3   3  -3       10.91      -23.53     23.53 o 
   5   3  -3     4888.03     5337.33    174.04 o 
   7   3  -3     5590.29     6171.56    811.26 o 
   9   3  -3      181.71       39.75    122.01 o 
  11   3  -3     1004.18     1031.46    126.38 o 
  13   3  -3     2920.29     3323.29    269.71 o 
  15   3  -3     1949.28     1997.91    198.26 o 
  17   3  -3      540.02      778.48    164.96 o 
  19   3  -3      445.93      497.86    166.38 o 
  21   3  -3      125.01      218.33    250.44 o 
   1   5  -3    78413.96    72713.73   1714.08 o 
   3   5  -3        8.05      -33.69     47.09 o 
   5   5  -3    10848.18     9209.24    260.54 o 
   7   5  -3    13239.68    13389.57    384.37 o 
   9   5  -3      928.90      813.35    103.67 o 
  11   5  -3      369.24      492.66    106.51 o 
  13   5  -3     3687.34     3837.17    234.24 o 
  15   5  -3     2074.00     2602.40    352.12 o 
  17   5  -3      195.38      370.63    165.89 o 
  19   5  -3      627.14      698.82    298.60 o 
  21   5  -3      207.85      -19.26    226.89 o 
  23   5  -3       62.43      190.51    288.97 o 
   1   7  -3   129348.74   121466.46   2819.78 o 
   3   7  -3       47.17      -24.58     87.76 o 
   5   7  -3    10910.59    10658.25    251.03 o 
   7   7  -3    23252.82    22813.81    680.68 o 
   9   7  -3     2813.90     2806.14    165.61 o 
  11   7  -3      772.53      589.26    112.69 o 
  13   7  -3     4769.29     5147.84    263.04 o 
  15   7  -3     1922.53     2058.41    196.61 o 
  17   7  -3      769.70     1170.27    235.46 o 
  19   7  -3      471.29      387.43    231.18 o 
  21   7  -3      362.58      434.53    261.14 o 
  23   7  -3       56.94      147.70    282.55 o 
   1   9  -3    88968.08    86801.34   2056.18 o 
   3   9  -3        4.15      -39.58     39.58 o 
   5   9  -3     6091.75     5932.91    169.21 o 
   7   9  -3    22933.47    22262.04    595.27 o 
   9   9  -3     5389.16     6104.84    248.95 o 
  11   9  -3     2771.57     3228.81    195.23 o 
  13   9  -3     6798.26     6850.44    525.50 o 
  15   9  -3     1146.20     1427.41    177.01 o 
  17   9  -3     1164.93     1739.49    207.09 o 
  19   9  -3      431.92      466.63    237.60 o 
  21   9  -3      531.91      961.09    297.53 o 
   1  11  -3    69778.94    66130.93   1712.41 o 
   3  11  -3        0.60      -24.07     45.26 o 
   5  11  -3     4628.78     4901.74    165.47 o 
   7  11  -3    22078.08    20040.12    548.02 o 
   9  11  -3     5120.39     5119.65    229.12 o 
  11  11  -3     2078.64     1756.96    156.39 o 
  13  11  -3     6359.74     6563.36    307.94 o 
  15  11  -3      736.35      781.00    279.34 o 
  17  11  -3     1074.62     1350.67    269.71 o 
  19  11  -3      563.21      727.78    256.86 o 
  21  11  -3      633.82     1269.33    321.08 o 
   1  13  -3    52689.05    45932.05   1138.96 o 
   3  13  -3        1.09      -36.19     47.80 o 
   5  13  -3     7485.11     7379.80    200.91 o 
   7  13  -3     7894.20     8140.91    422.75 o 
   9  13  -3     2532.81     2643.32    170.85 o 
  11  13  -3      264.17      128.55     94.52 o 
  13  13  -3     3742.36     4019.99    331.78 o 
  15  13  -3      822.37      594.29    261.14 o 
  17  13  -3      771.15     1029.59    256.86 o 
  19  13  -3      609.85      800.55    267.56 o 
  21  13  -3      474.49      406.70    256.86 o 
   1  15  -3    14448.88    12294.80    372.33 o 
   3  15  -3       29.14      -37.95     37.95 o 
   5  15  -3     4419.61     4125.81    125.51 o 
   7  15  -3     2571.25     2794.65    142.74 o 
   9  15  -3     5301.74     4916.12    191.00 o 
  11  15  -3      892.71      481.02    117.94 o 
  13  15  -3     5977.32     6062.14    304.98 o 
  15  15  -3      685.91      599.35    209.77 o 
  17  15  -3      197.36      291.11    199.07 o 
  19  15  -3      631.58      678.54    239.74 o 
  21  15  -3      102.52      171.24    239.74 o 
   1  17  -3     1967.76     1960.85     96.96 o 
   3  17  -3       21.95      -36.56     47.97 o 
   5  17  -3      520.36      542.30     64.88 o 
   7  17  -3     3035.09     2865.57    118.49 o 
   9  17  -3    10199.43     9185.45    276.56 o 
  11  17  -3     1913.59     1739.73    428.10 o 
  13  17  -3     6011.37     5719.42    298.79 o 
  15  17  -3      633.59      644.30    218.33 o 
  17  17  -3       41.00       34.25    205.49 o 
  19  17  -3      786.32     1012.47    282.55 o 
  21  17  -3       11.58       85.62    231.18 o 
   1  19  -3      965.79      895.71     59.94 o 
   3  19  -3       27.47      -45.03     45.42 o 
   5  19  -3     2285.42     2299.69    101.17 o 
   7  19  -3      339.71      353.52     62.94 o 
   9  19  -3     7880.12     7343.89    244.12 o 
  11  19  -3      743.72      581.19    101.95 o 
  13  19  -3     4216.87     4606.40    381.01 o 
  15  19  -3     1222.59     1078.82    246.16 o 
  17  19  -3      174.25      237.60    214.05 o 
  19  19  -3     1205.82     1230.80    297.53 o 
  21  19  -3       17.42      -44.95    214.05 o 
   1  21  -3    13370.59    11872.66    250.01 o 
   3  21  -3       63.76       78.50     85.10 o 
   5  21  -3     1714.68     1785.43    113.39 o 
   7  21  -3     3771.24     3350.14    134.61 o 
   9  21  -3     3073.16     3116.36    253.22 o 
  11  21  -3      818.25      821.29    137.74 o 
  13  21  -3     4379.48     3764.08    665.70 o 
  15  21  -3     1570.18     1652.48    276.13 o 
  17  21  -3      297.57      286.83    216.19 o 
  19  21  -3     1415.03     1299.29    293.25 o 
  21  21  -3      150.61      545.83    286.83 o 
   1  23  -3    13726.36    11827.41    255.04 o 
   3  23  -3        6.67       -8.32     32.48 o 
   5  23  -3      449.76      455.31     73.73 o 
   7  23  -3    10201.45     8956.20    233.42 o 
   9  23  -3     1043.91      899.38    108.19 o 
  11  23  -3     1554.64     1758.45    198.00 o 
  13  23  -3     2887.47     2814.27    227.79 o 
  15  23  -3      981.37      907.58    233.32 o 
  17  23  -3      339.10      282.55    199.07 o 
  19  23  -3     1185.85     1143.04    295.39 o 
  21  23  -3      155.46      109.17    254.72 o 
   1  25  -3     7112.83     6830.07    172.87 o 
   3  25  -3       19.16       12.34     32.32 o 
   5  25  -3      378.96      505.55    103.52 o 
   7  25  -3     5863.51     5622.80    180.97 o 
   9  25  -3      926.06      726.35    106.66 o 
  11  25  -3      995.47      911.56    202.28 o 
  13  25  -3     2263.84     1967.03    207.34 o 
  15  25  -3      702.58     1083.96    310.38 o 
  17  25  -3      412.21      468.77    218.33 o 
  19  25  -3      969.34      554.39    250.44 o 
   1  27  -3     4024.09     3579.01    120.35 o 
   3  27  -3       16.33      -45.11     45.11 o 
   5  27  -3     1064.34     1143.72    103.93 o 
   7  27  -3     1308.65     1175.90    116.32 o 
   9  27  -3     3198.96     3056.09    174.46 o 
  11  27  -3      223.60      269.71    117.94 o 
  13  27  -3     3461.81     3280.83    251.20 o 
  15  27  -3      619.76      533.41    161.93 o 
  17  27  -3      470.34      864.77    265.42 o 
  19  27  -3      514.77      545.83    259.00 o 
   1  29  -3     4087.07     3668.65    129.52 o 
   3  29  -3       13.73      -46.13     56.14 o 
   5  29  -3     4241.65     4025.57    178.98 o 
   7  29  -3      426.23      414.04     89.32 o 
   9  29  -3     6350.94     5943.69    242.81 o 
  11  29  -3       61.60      -56.87    101.27 o 
  13  29  -3     2819.29     2780.86    236.78 o 
  15  29  -3      414.04      313.59    146.82 o 
  17  29  -3      376.51      329.64    224.75 o 
  19  29  -3      191.44     -122.01    207.63 o 
   1  31  -3     3715.58     3425.23    182.09 o 
   3  31  -3        2.78      -56.85     56.85 o 
   5  31  -3     4020.14     3523.64    177.68 o 
   7  31  -3      252.79      327.92     87.46 o 
   9  31  -3     3873.29     3431.07    307.30 o 
  11  31  -3      159.51      -29.05    101.75 o 
  13  31  -3     1917.19     1774.91    303.95 o 
  15  31  -3      312.66      167.51    287.90 o 
  17  31  -3      400.60      267.97    185.15 o 
  19  31  -3      103.46     -111.31    209.77 o 
   1  33  -3     5383.95     4841.49    158.09 o 
   3  33  -3       10.58      -59.69     60.46 o 
   5  33  -3      535.71      448.70    121.28 o 
   7  33  -3     2168.77     2020.99    150.37 o 
   9  33  -3      554.53      473.57    111.10 o 
  11  33  -3      731.21      628.08    126.01 o 
  13  33  -3     1307.74     1392.02    198.93 o 
  15  33  -3      387.46      294.82    149.75 o 
  17  33  -3      379.22      420.43    182.97 o 
  19  33  -3       89.87     -173.38    173.38 o 
   1  35  -3     1423.48     1274.75     90.34 o 
   3  35  -3        5.88      -63.53     63.53 o 
   5  35  -3     1575.90     1449.00    167.03 o 
   7  35  -3     2852.07     2716.57    175.38 o 
   9  35  -3       47.47       81.26     92.89 o 
  11  35  -3     1326.84     1128.65    146.94 o 
  13  35  -3     1422.92     1842.46    216.43 o 
  15  35  -3      528.67      466.66    161.19 o 
  17  35  -3      221.54      252.67    167.27 o 
   1  37  -3      349.49      288.05     92.47 o 
   3  37  -3       15.53       88.56     74.91 o 
   5  37  -3     2755.08     2511.62    167.19 o 
   7  37  -3     2596.14     2198.09    168.65 o 
   9  37  -3       70.76      -75.14     91.82 o 
  11  37  -3     1280.71     1139.20    152.09 o 
  13  37  -3     1280.14     1550.82    212.62 o 
  15  37  -3      455.50      242.76    166.96 o 
  17  37  -3       81.61       46.43    168.03 o 
   1  39  -3     3883.65     3520.54    182.83 o 
   3  39  -3       56.94      107.73     85.93 o 
   5  39  -3     1401.40     1478.63    147.04 o 
   7  39  -3     2202.84     2426.42    180.12 o 
   9  39  -3      339.57      454.55    112.99 o 
  11  39  -3      827.40      634.16    134.21 o 
  13  39  -3      832.64      542.78    166.16 o 
  15  39  -3      411.71      151.69    155.14 o 
  17  39  -3      118.91       32.80    147.52 o 
   1  41  -3     6346.01     6299.72    371.88 o 
   3  41  -3        3.75      -84.03     84.03 o 
   5  41  -3     2367.78     2318.11    175.56 o 
   7  41  -3     2677.52     2801.03    267.69 o 
   9  41  -3      197.90      345.06    114.91 o 
  11  41  -3      549.14      586.08    135.74 o 
  13  41  -3       99.55      239.00    152.31 o 
  15  41  -3      395.26      190.64    167.24 o 
  17  41  -3      105.65       89.27    167.82 o 
   1  43  -3     3348.28     3745.40    272.33 o 
   3  43  -3        8.74      -84.08     84.08 o 
   5  43  -3     1076.51      854.03    134.88 o 
   7  43  -3      865.66      631.87    143.89 o 
   9  43  -3        0.02      -22.22    100.79 o 
  11  43  -3      149.31      119.23    109.13 o 
  13  43  -3       27.77       45.15    142.62 o 
  15  43  -3      303.29      366.69    175.56 o 
   1  45  -3     1973.97     1989.62    217.56 o 
   3  45  -3       13.59      -50.27     89.52 o 
   5  45  -3      586.52      632.17    126.25 o 
   7  45  -3      551.22      473.02    129.79 o 
   9  45  -3       78.97       41.60    102.14 o 
  11  45  -3      213.77      -25.49    108.58 o 
  13  45  -3       91.83      142.17    188.37 o 
  15  45  -3      361.61      489.57    191.94 o 
   1  47  -3     1087.30     1061.01    189.03 o 
   3  47  -3        8.57      -13.76     93.68 o 
   5  47  -3      147.74       85.96    103.09 o 
   7  47  -3      763.36      669.22    139.24 o 
   9  47  -3      116.83       90.98    112.31 o 
  11  47  -3      254.48      232.35    176.81 o 
  13  47  -3      653.51      593.87    241.88 o 
  15  47  -3      234.64      409.28    193.50 o 
   1  49  -3      129.59      106.85    149.08 o 
   3  49  -3        7.44       91.62    137.71 o 
   5  49  -3       79.27     -102.06    102.06 o 
   7  49  -3      296.92      216.91    118.11 o 
   9  49  -3     1303.74     1601.29    183.28 o 
  11  49  -3      264.35      564.95    247.69 o 
  13  49  -3     1564.03     1472.72    244.35 o 
  15  49  -3       80.79      265.42    278.27 o 
   1  51  -3       22.35       59.92    151.98 o 
   3  51  -3       20.13      114.64    143.57 o 
   5  51  -3      136.91      331.22    129.73 o 
   7  51  -3       56.95       59.53    122.59 o 
   9  51  -3     2098.52     2575.00    221.56 o 
  11  51  -3       78.59       63.80    130.14 o 
  13  51  -3     1673.89     1576.35    258.61 o 
   1  53  -3      520.06      382.82    361.75 o 
   3  53  -3        3.30       18.73    145.09 o 
   5  53  -3      423.86      491.30    142.91 o 
   7  53  -3      120.42     -130.04    151.23 o 
   9  53  -3      742.77      717.97    165.69 o 
  11  53  -3       50.17       79.65    141.17 o 
  13  53  -3      586.22      526.16    205.05 o 
   1  55  -3      366.79      564.03    193.74 o 
   3  55  -3        4.05       46.13    203.35 o 
   5  55  -3      193.48      219.95    175.09 o 
   7  55  -3      129.87      131.62    136.26 o 
   9  55  -3      121.06      158.86    144.26 o 
  11  55  -3       45.15      -42.88    138.02 o 
  13  55  -3      130.16      -51.37    256.86 o 
   1  57  -3      426.24      482.27    197.66 o 
   3  57  -3        1.77      339.96    354.26 o 
   5  57  -3      249.40      354.93    191.58 o 
   7  57  -3       41.30       11.79    136.74 o 
   9  57  -3        9.56      184.53    160.33 o 
  11  57  -3       27.79      124.29    157.13 o 
   1  59  -3      233.87      362.21    205.11 o 
   3  59  -3        4.86      -47.77    168.76 o 
   5  59  -3      135.07       69.99    178.92 o 
   7  59  -3       26.10       31.06    180.04 o 
   9  59  -3       87.15       34.86    153.33 o 
  11  59  -3      124.82      271.94    214.78 o 
   1  61  -3      121.00      178.22    185.48 o 
   3  61  -3        6.11     -171.48    407.77 o 
   5  61  -3      185.22      211.99    197.17 o 
   7  61  -3       75.94       65.25    192.98 o 
   9  61  -3      324.56      300.23    233.32 o 
   1  63  -3       23.97       94.53    195.79 o 
   3  63  -3        4.43      -80.40    178.52 o 
   5  63  -3      154.38      186.23    295.39 o 
   7  63  -3        3.73     -198.00    198.00 o 
   1  65  -3       27.41      -29.02    191.36 o 
   3  65  -3        0.99       20.02    194.74 o 
   5  65  -3       96.73      220.84    212.41 o 
   1  67  -3       11.61      -95.64    398.14 o 
   3  67  -3        2.85      513.72    331.78 o 
   2   0  -2   149665.91   192516.08   6014.86 o 
   6   0  -2    18977.26    17612.19    717.07 o 
  10   0  -2    17317.88    16396.37    697.81 o 
  14   0  -2    18163.51    18018.88    836.94 o 
  18   0  -2      665.00      496.60    231.18 o 
  22   0  -2      185.26       14.98    233.32 o 
   0   2  -2       22.65      -22.55     22.55 o 
   2   2  -2  1222816.38  1389626.63  25346.61 o 
   4   2  -2      169.19      176.21     49.23 o 
   6   2  -2    35368.00    38295.34    970.19 o 
   8   2  -2      180.02      192.65     66.60 o 
  10   2  -2     8745.45    11353.96    379.91 o 
  12   2  -2      104.79       37.77     87.44 o 
  14   2  -2     1443.29     2087.01    273.99 o 
  16   2  -2      147.14      175.81    136.67 o 
  18   2  -2      507.71      532.83    166.16 o 
  20   2  -2        4.11       96.06    149.84 o 
  22   2  -2        8.56       -1.07    177.09 o 
   2   4  -2    22851.39    28095.26   1360.30 o 
   4   4  -2      178.80      112.83     79.20 o 
   6   4  -2     3236.53     4501.21    244.02 o 
   8   4  -2       84.42       75.87     85.62 o 
  10   4  -2    27254.86    31182.17    825.65 o 
  12   4  -2       56.28      -27.60     85.51 o 
  14   4  -2     5309.03     5475.31    289.08 o 
  16   4  -2        5.17      158.40    123.02 o 
  18   4  -2      255.26      393.38    153.30 o 
  20   4  -2        6.10       67.23    148.94 o 
  22   4  -2       64.30      187.00    181.63 o 
   0   6  -2       17.03      -40.67     40.67 o 
   2   6  -2    70647.12    82281.36   1932.04 o 
   4   6  -2      151.73      346.76     91.32 o 
   6   6  -2   108514.45   118811.45   2797.77 o 
   8   6  -2       46.81       53.51     62.06 o 
  10   6  -2    36202.21    40555.84   1069.64 o 
  12   6  -2        0.32      -29.02     81.57 o 
  14   6  -2     1434.73     1805.48    320.01 o 
  16   6  -2       25.51      238.58    129.93 o 
  18   6  -2      899.78      998.09    260.07 o 
  20   6  -2        5.68       69.10    174.45 o 
  22   6  -2      853.02      456.81    197.66 o 
   2   8  -2     3306.54     3258.92    198.00 o 
   4   8  -2      345.37      446.66     41.95 o 
   6   8  -2   114683.54   122517.23   2316.28 o 
   8   8  -2      131.30      155.93    101.67 o 
  10   8  -2    62438.31    66288.99   1628.19 o 
  12   8  -2       25.54      -89.65    100.60 o 
  14   8  -2     1737.70     2414.93    249.37 o 
  16   8  -2        6.16     -108.21    108.21 o 
  18   8  -2      697.67      586.26    167.93 o 
  20   8  -2        0.24      151.50    157.39 o 
  22   8  -2       25.71      363.14    193.83 o 
   0  10  -2       84.79        3.15     98.46 o 
   2  10  -2   257652.30   283705.34   5272.39 o 
   4  10  -2      137.02      243.74     37.18 o 
   6  10  -2    17437.12    19872.33    427.81 o 
   8  10  -2      247.32      289.61     61.77 o 
  10  10  -2    13859.95    15875.06    402.44 o 
  12  10  -2        9.13      -80.88     80.88 o 
  14  10  -2    13534.66    13072.15   1418.09 o 
  16  10  -2       38.67       58.40    180.87 o 
  18  10  -2     1244.29     1140.25    196.75 o 
  20  10  -2       13.17      -71.38    142.31 o 
  22  10  -2      383.50      117.73    248.30 o 
   2  12  -2    38812.98    39441.10    792.00 o 
   4  12  -2      271.05      392.99     42.53 o 
   6  12  -2     9971.08    10720.15    242.06 o 
   8  12  -2      256.77      295.24     60.91 o 
  10  12  -2    19271.81    18593.68    453.93 o 
  12  12  -2       20.92      -29.09     71.53 o 
  14  12  -2    10025.02    10864.27    432.49 o 
  16  12  -2        6.59     -111.14    113.25 o 
  18  12  -2      460.18      368.42    153.58 o 
  20  12  -2        1.11       17.97    148.12 o 
  22  12  -2       32.60      -27.83    218.33 o 
   0  14  -2       62.66       71.51     35.24 o 
   2  14  -2    79937.38    81944.70   1336.12 o 
   4  14  -2       94.96      144.42     42.33 o 
   6  14  -2    21854.97    22659.51    431.82 o 
   8  14  -2      106.05       14.46     49.40 o 
  10  14  -2     9459.10     9941.72    439.71 o 
  12  14  -2       35.32      -54.82     71.75 o 
  14  14  -2     6761.51     7120.78    344.04 o 
  16  14  -2       11.89      -76.20    126.29 o 
  18  14  -2      426.99      425.86    233.32 o 
  20  14  -2        2.48      -10.70    196.93 o 
  22  14  -2       52.08      256.86    250.44 o 
   2  16  -2    31119.98    31062.91    541.79 o 
   4  16  -2       35.97       44.53     66.70 o 
   6  16  -2    16798.21    17713.64    362.75 o 
   8  16  -2       94.10       82.84     57.89 o 
  10  16  -2    25917.47    26532.58    618.14 o 
  12  16  -2       29.65       17.88     76.37 o 
  14  16  -2    12822.42    12637.09    424.43 o 
  16  16  -2        8.54     -120.38    120.38 o 
  18  16  -2      352.56       74.54    142.06 o 
  20  16  -2       11.43      477.34    239.74 o 
  22  16  -2      137.49      802.69    301.81 o 
   0  18  -2       42.22       79.86     39.09 o 
   2  18  -2   196749.63   205968.16   3315.48 o 
   4  18  -2       15.30        1.25     39.65 o 
   6  18  -2    45577.32    46442.84    827.64 o 
   8  18  -2       91.95      145.61     70.65 o 
  10  18  -2    12985.54    15746.81    410.61 o 
  12  18  -2       14.09      -22.30     73.43 o 
  14  18  -2      422.78      544.00    118.17 o 
  16  18  -2       27.99      -92.91    139.13 o 
  18  18  -2       81.33        4.28    196.93 o 
  20  18  -2       13.93       94.18    226.89 o 
  22  18  -2      182.66      276.13    269.71 o 
   2  20  -2    51357.38    53984.79    916.53 o 
   4  20  -2       30.22      -14.10     45.20 o 
   6  20  -2    76488.86    81649.18   1372.26 o 
   8  20  -2       56.73       30.06     56.85 o 
  10  20  -2    40768.22    40590.62    874.52 o 
  12  20  -2        8.62        7.48     77.13 o 
  14  20  -2     4683.61     4026.55    216.27 o 
  16  20  -2        6.68       29.98    121.08 o 
  18  20  -2      152.65     -130.57    173.38 o 
  20  20  -2        4.64      -29.97    211.91 o 
   0  22  -2        9.68       32.89     51.37 o 
   2  22  -2   201590.23   213913.23   3468.35 o 
   4  22  -2       12.58       20.93     31.06 o 
   6  22  -2    30582.05    32264.80    697.64 o 
   8  22  -2       13.23       -3.09     48.70 o 
  10  22  -2     3917.29     4898.19    207.57 o 
  12  22  -2        0.81      -11.43     83.36 o 
  14  22  -2      527.14      705.15    128.02 o 
  16  22  -2       21.84      195.29    130.92 o 
  18  22  -2      314.09      445.23    224.75 o 
  20  22  -2        3.77      -19.26    224.75 o 
   2  24  -2    14822.23    15880.48    315.16 o 
   4  24  -2       52.76       68.70     37.38 o 
   6  24  -2     9940.37    10243.47    291.22 o 
   8  24  -2       21.12       12.73     55.46 o 
  10  24  -2    19518.02    18561.07    507.40 o 
  12  24  -2       13.50      -77.00     77.00 o 
  14  24  -2     6408.75     6208.78    270.31 o 
  16  24  -2       18.17       -5.18    128.87 o 
  18  24  -2      337.94      -19.26    194.79 o 
  20  24  -2       13.89      194.79    233.32 o 
   0  26  -2        2.43      -45.54     45.54 o 
   2  26  -2    12725.58    15514.55    308.16 o 
   4  26  -2        9.51       28.64     34.56 o 
   6  26  -2     3410.12     3211.16    152.35 o 
   8  26  -2       14.45      -54.27     54.27 o 
  10  26  -2     1143.47     1357.04    184.16 o 
  12  26  -2       10.14     -107.71    107.71 o 
  14  26  -2     2106.33     2055.30    256.86 o 
  16  26  -2       10.69       13.74    131.91 o 
  18  26  -2      136.58       33.48    161.61 o 
  20  26  -2        3.95      -49.23    216.19 o 
   2  28  -2     1493.41     1519.55     82.15 o 
   4  28  -2        6.90      -35.74     35.74 o 
   6  28  -2    15240.61    14319.83    377.25 o 
   8  28  -2        1.21        8.65     59.07 o 
  10  28  -2    18963.30    18868.63    423.40 o 
  12  28  -2       20.71      -73.10     99.76 o 
  14  28  -2     1146.70      964.52    177.26 o 
  16  28  -2        1.07       83.50    271.85 o 
  18  28  -2      521.49      245.64    190.51 o 
  20  28  -2        3.12       66.36    218.33 o 
   0  30  -2        0.94      -21.77     62.08 o 
   2  30  -2    43669.81    45792.38    800.69 o 
   4  30  -2        3.37      -46.96     46.96 o 
   6  30  -2     5953.22     5669.10    241.94 o 
   8  30  -2       21.77      -74.84    105.95 o 
  10  30  -2     4391.45     4479.56    186.23 o 
  12  30  -2        6.16     -100.57    100.57 o 
  14  30  -2     6276.70     6153.45    332.98 o 
  16  30  -2        5.99       13.43    124.81 o 
  18  30  -2      684.53      301.67    163.97 o 
  20  30  -2        4.14     -184.08    184.08 o 
   2  32  -2     7778.60     8636.59    218.51 o 
   4  32  -2       23.09      -51.25     82.71 o 
   6  32  -2     5591.12     5176.01    209.85 o 
   8  32  -2       21.89      -63.00     77.98 o 
  10  32  -2     3522.72     3066.42    187.74 o 
  12  32  -2        5.72      -42.07    139.13 o 
  14  32  -2     1837.07     2071.82    223.16 o 
  16  32  -2        4.53      210.07    152.11 o 
  18  32  -2       93.57       72.45    155.35 o 
   0  34  -2        1.20      146.69    324.29 o 
   2  34  -2    50278.07    57293.88    999.87 o 
   4  34  -2        4.65       -0.58     67.28 o 
   6  34  -2     3115.39     3091.88    172.17 o 
   8  34  -2        6.59      -93.66    111.38 o 
  10  34  -2     1461.87     1393.06    144.62 o 
  12  34  -2        1.33     -105.82    105.82 o 
  14  34  -2      782.49      850.34    177.84 o 
  16  34  -2        8.14     -123.03    132.87 o 
  18  34  -2      677.89      589.49    185.37 o 
   2  36  -2     5387.19     6641.16    194.35 o 
   4  36  -2       15.12      -59.66     69.90 o 
   6  36  -2     1834.66     1671.10    139.75 o 
   8  36  -2        4.16       11.94    100.11 o 
  10  36  -2     2914.87     2472.98    182.28 o 
  12  36  -2        6.61     -108.02    108.02 o 
  14  36  -2     3632.21     3573.73    279.90 o 
  16  36  -2        0.12      -12.35    136.52 o 
  18  36  -2      111.47        8.58    154.69 o 
   0  38  -2       16.61      -97.58    146.63 o 
   2  38  -2    33494.17    32817.40    739.88 o 
   4  38  -2        5.84      -19.47     74.21 o 
   6  38  -2    21524.83    21398.29    546.40 o 
   8  38  -2       11.56      -83.73    120.02 o 
  10  38  -2    10776.59    11003.42    381.15 o 
  12  38  -2        3.19       68.92    128.41 o 
  14  38  -2       25.90      158.17    139.85 o 
  16  38  -2        5.03      -76.85    137.74 o 
  18  38  -2      147.90      265.28    179.50 o 
   2  40  -2     2513.01     2865.21    170.02 o 
   4  40  -2       31.51      -44.62     89.37 o 
   6  40  -2    23788.77    24013.37    604.21 o 
   8  40  -2       45.47       95.08    100.10 o 
  10  40  -2    17299.32    17360.54    500.98 o 
  12  40  -2       10.29       96.40    130.39 o 
  14  40  -2      507.19      329.29    158.84 o 
  16  40  -2        0.18       84.74    153.58 o 
   0  42  -2       21.41     -109.90    109.90 o 
   2  42  -2    43466.19    43841.30    962.49 o 
   4  42  -2        5.84      -63.41    134.90 o 
   6  42  -2    23293.32    24085.97    615.19 o 
   8  42  -2       36.33       20.74    102.47 o 
  10  42  -2     3313.91     3653.02    375.67 o 
  12  42  -2        0.17      -91.91    119.54 o 
  14  42  -2      698.96      550.18    173.06 o 
  16  42  -2        3.41      -10.75    157.55 o 
   2  44  -2     1096.30     1775.87    156.66 o 
   4  44  -2       32.16      -13.24     93.25 o 
   6  44  -2      646.99      598.58    162.78 o 
   8  44  -2       13.77     -117.83    117.83 o 
  10  44  -2     2770.68     2623.74    200.17 o 
  12  44  -2        6.05     -173.38    173.38 o 
  14  44  -2     1133.37      859.69    198.44 o 
  16  44  -2       10.28       35.15    161.06 o 
   0  46  -2        6.64        0.00    190.51 o 
   2  46  -2     9302.65    10654.11    353.38 o 
   4  46  -2        0.99       14.62     96.72 o 
   6  46  -2      286.56       21.99    100.80 o 
   8  46  -2       14.80       -7.49    105.24 o 
  10  46  -2      823.17      827.82    143.30 o 
  12  46  -2       10.11      -73.75    112.66 o 
  14  46  -2      839.94      886.48    232.25 o 
  16  46  -2        6.07      116.60    207.63 o 
   2  48  -2     1409.24     1564.19    158.04 o 
   4  48  -2        3.26      -99.30     99.30 o 
   6  48  -2      898.88      696.69    135.19 o 
   8  48  -2        2.29       77.35    113.95 o 
  10  48  -2     1076.01     1483.54    175.08 o 
  12  48  -2       11.51      -46.93    122.31 o 
  14  48  -2      959.07     1184.10    393.86 o 
   0  50  -2        4.80        6.42    190.51 o 
   2  50  -2    11219.42    13776.39    490.40 o 
   4  50  -2        1.80       29.26    115.37 o 
   6  50  -2     1334.40     1351.49    165.58 o 
   8  50  -2        7.06     -123.80    123.80 o 
  10  50  -2       73.12      141.81    187.30 o 
  12  50  -2       14.40      173.03    132.65 o 
  14  50  -2      904.08      499.70    208.61 o 
   2  52  -2     1690.74     2273.63    246.49 o 
   4  52  -2        6.43      112.53    111.77 o 
   6  52  -2     5386.69     5568.85    278.68 o 
   8  52  -2       12.30      166.88    126.59 o 
  10  52  -2     2059.91     2445.00    219.83 o 
  12  52  -2       16.46       75.14    153.43 o 
  14  52  -2      111.31       32.02    179.35 o 
   0  54  -2        9.72     -196.93    196.93 o 
   2  54  -2     2812.26     3422.12    292.80 o 
   4  54  -2        0.94      182.28    124.18 o 
   6  54  -2     1875.70     2028.51    199.90 o 
   8  54  -2        0.71     -118.48    118.48 o 
  10  54  -2       62.92      -45.47    132.67 o 
  12  54  -2        1.02       16.35    141.61 o 
   2  56  -2      445.79     1118.97    306.09 o 
   4  56  -2       12.67      147.08    162.94 o 
   6  56  -2     1038.61     1495.32    242.89 o 
   8  56  -2        4.83       50.02    135.21 o 
  10  56  -2     1550.70     1712.15    207.48 o 
  12  56  -2        2.92     -135.01    135.01 o 
   0  58  -2        7.10     -211.91    211.91 o 
   2  58  -2     5342.70     6668.62   1190.13 o 
   4  58  -2        0.81      185.96    180.95 o 
   6  58  -2     2023.80     2249.71    233.09 o 
   8  58  -2        0.24      177.04    148.02 o 
  10  58  -2      156.83       45.90    148.31 o 
  12  58  -2        2.55       -1.43    189.41 o 
   2  60  -2      747.46      996.47    229.30 o 
   4  60  -2        1.33      181.29    182.42 o 
   6  60  -2     2925.29     4130.95    280.40 o 
   8  60  -2        2.42      182.16    152.49 o 
  10  60  -2     3003.29     3552.20    276.96 o 
  12  60  -2        3.73       23.55    273.99 o 
   0  62  -2        1.59      -57.79    244.02 o 
   2  62  -2     4641.86     5187.27    385.96 o 
   4  62  -2        0.34      158.69    174.87 o 
   6  62  -2     1383.75     1707.79    269.42 o 
   8  62  -2        0.25     -128.35    144.05 o 
  10  62  -2      153.95      441.24    264.35 o 
   2  64  -2      193.98      862.63    233.09 o 
   4  64  -2        0.21       -0.97    179.16 o 
   6  64  -2      472.81      463.45    221.55 o 
   8  64  -2        0.66     -186.81    186.81 o 
   0  66  -2        2.13       53.51    271.85 o 
   2  66  -2      390.53      550.05    224.76 o 
   4  66  -2        2.59      177.46    206.21 o 
   6  66  -2      312.39      554.51    226.26 o 
   8  66  -2        3.52        0.00    297.53 o 
   2  68  -2      143.37      355.66    224.12 o 
   4  68  -2        1.18      192.65    308.23 o 
   1   1  -1        6.92      -72.78     72.78 o 
   3   1  -1     4562.41     4138.48    137.74 o 
   5   1  -1    84264.13    81869.80   1832.01 o 
   7   1  -1     2823.44     2360.74    142.28 o 
   9   1  -1     3522.29     4094.39    202.80 o 
  11   1  -1    10152.37    11056.76    742.76 o 
  13   1  -1     8741.52     9518.10    377.53 o 
  15   1  -1    15154.01    15635.75    554.69 o 
  17   1  -1     4475.99     5291.77    322.35 o 
  19   1  -1     1242.90      897.43    188.07 o 
  21   1  -1      236.39      105.53    162.58 o 
  23   1  -1      152.05      550.28    213.40 o 
   1   3  -1        5.70      -24.62     24.62 o 
   3   3  -1      558.06      529.63     47.64 o 
   5   3  -1     1967.35     2141.23    285.22 o 
   7   3  -1     5280.47     4699.56    243.45 o 
   9   3  -1      476.46      608.03     99.06 o 
  11   3  -1     2274.96     2626.73    459.14 o 
  13   3  -1     4915.45     5562.18    353.19 o 
  15   3  -1     5773.14     7357.59    357.84 o 
  17   3  -1     3680.45     4409.80    295.14 o 
  19   3  -1      923.61     1374.11    253.65 o 
  21   3  -1      185.16       50.38    162.58 o 
  23   3  -1      207.32      373.42    324.29 o 
   1   5  -1        4.53      -33.22     33.22 o 
   3   5  -1      151.55      141.09     24.35 o 
   5   5  -1    72281.80    61971.92   1185.69 o 
   7   5  -1    10186.81     9293.18    258.54 o 
   9   5  -1     9413.38     8650.62    370.51 o 
  11   5  -1     2552.51     3055.27    267.56 o 
  13   5  -1     4871.62     5504.92    386.36 o 
  15   5  -1     6179.29     7473.01    616.47 o 
  17   5  -1     3377.26     3573.72    276.97 o 
  19   5  -1      667.83      976.36    192.44 o 
  21   5  -1      301.84      493.39    184.66 o 
  23   5  -1      155.57      246.34    233.32 o 
   1   7  -1       25.99       10.58     50.99 o 
   3   7  -1    10321.32     7627.33    184.45 o 
   5   7  -1   125414.35   109547.38   2092.36 o 
   7   7  -1    11750.22    10942.72    348.53 o 
   9   7  -1    15891.27    15304.04    374.08 o 
  11   7  -1     5211.51     5506.58    210.11 o 
  13   7  -1     4102.61     4464.12    445.23 o 
  15   7  -1     7096.99     7970.23    369.79 o 
  17   7  -1     2582.68     2452.44    239.87 o 
  19   7  -1      420.33      745.35    284.69 o 
  21   7  -1      171.01      173.80    241.88 o 
  23   7  -1      203.60      348.48    205.43 o 
   1   9  -1        4.04      -17.30     17.30 o 
   3   9  -1    57463.21    52121.01    989.81 o 
   5   9  -1    87976.23    79484.14   1530.33 o 
   7   9  -1     4327.70     4438.83    215.79 o 
   9   9  -1    11024.93    11128.74    300.06 o 
  11   9  -1     3165.96     3081.99    158.93 o 
  13   9  -1     2178.95     2260.26    159.36 o 
  15   9  -1     3095.43     3348.32    248.70 o 
  17   9  -1      836.63     1063.23    183.78 o 
  19   9  -1      401.02      512.40    172.19 o 
  21   9  -1       40.26      -40.72    155.79 o 
  23   9  -1      192.42     -151.98    254.72 o 
   1  11  -1        5.60      -19.27     19.27 o 
   3  11  -1    60704.20    53816.00    889.73 o 
   5  11  -1    74576.64    67237.48   1123.33 o 
   7  11  -1     4877.66     5075.46    171.03 o 
   9  11  -1     6451.43     7039.12    227.13 o 
  11  11  -1     1980.91     2275.93    143.47 o 
  13  11  -1     1592.89     1889.81    218.52 o 
  15  11  -1     2154.91     2417.87    179.81 o 
  17  11  -1      521.77      513.29    162.28 o 
  19  11  -1      199.44      268.04    181.94 o 
  21  11  -1       90.48      218.74    174.81 o 
  23  11  -1      115.18      169.10    278.27 o 
   1  13  -1       16.07      -16.27     16.27 o 
   3  13  -1    22432.24    19068.42    604.08 o 
   5  13  -1    48518.79    44110.94    669.06 o 
   7  13  -1     6882.70     6568.78    198.68 o 
   9  13  -1    11158.47    10717.33    364.21 o 
  11  13  -1     2924.17     3127.83    238.52 o 
  13  13  -1      933.39      812.80    115.84 o 
  15  13  -1     2347.72     2267.54    391.68 o 
  17  13  -1     1152.68     1025.01    186.55 o 
  19  13  -1      132.98       -1.86    155.19 o 
  21  13  -1      121.39       22.38    157.18 o 
  23  13  -1      145.79      366.03    303.95 o 
   1  15  -1        0.96      -19.60     19.60 o 
   3  15  -1     8670.97     8044.34    168.26 o 
   5  15  -1    13949.38    11707.40    243.99 o 
   7  15  -1     4690.77     5087.90    174.00 o 
   9  15  -1     9895.37     9556.93    279.93 o 
  11  15  -1     3480.13     3166.82    239.41 o 
  13  15  -1      761.83      689.92    116.61 o 
  15  15  -1     3185.89     3056.38    197.08 o 
  17  15  -1     1743.20     1701.36    218.70 o 
  19  15  -1      314.55      418.73    470.91 o 
  21  15  -1      213.82      301.48    175.52 o 
   1  17  -1        3.24      -20.59     20.59 o 
   3  17  -1    11028.12     9905.49    204.20 o 
   5  17  -1     2685.35     2381.60     88.03 o 
   7  17  -1      893.02      963.30     62.84 o 
   9  17  -1     6590.12     5770.62    209.64 o 
  11  17  -1     4891.53     4999.32    207.05 o 
  13  17  -1      457.73      526.51    110.00 o 
  15  17  -1     4022.92     4215.28    223.01 o 
  17  17  -1     2142.26     1962.90    184.55 o 
  19  17  -1      248.12      219.62    294.32 o 
  21  17  -1      415.18      346.90    189.19 o 
   1  19  -1        9.56      -38.00     38.00 o 
   3  19  -1    17550.54    16304.16    310.98 o 
   5  19  -1     1113.47     1204.06    105.98 o 
   7  19  -1     1699.05     1701.94     80.11 o 
   9  19  -1     1118.33      961.86     79.50 o 
  11  19  -1     4655.78     4115.85    190.47 o 
  13  19  -1      496.93      418.78    107.52 o 
  15  19  -1     1968.21     1736.35    164.57 o 
  17  19  -1     1918.80     1437.42    168.61 o 
  19  19  -1      400.82      441.66    174.22 o 
  21  19  -1      555.79      580.99    205.83 o 
   1  21  -1       23.02      -35.53     35.53 o 
   3  21  -1    14714.55    12285.59    251.31 o 
   5  21  -1    13229.63    11882.05    251.37 o 
   7  21  -1     1371.02     1328.57     72.89 o 
   9  21  -1      417.70      309.82     80.20 o 
  11  21  -1     1511.36     1365.16    138.36 o 
  13  21  -1      241.11      225.26     98.50 o 
  15  21  -1      546.18      380.13    190.00 o 
  17  21  -1     1231.95     1106.36    212.98 o 
  19  21  -1      124.46       46.01    124.47 o 
  21  21  -1      477.87      276.13    250.44 o 
   1  23  -1        8.85      -10.54     29.79 o 
   3  23  -1     7217.33     6264.01    155.44 o 
   5  23  -1    14334.35    13158.73    273.82 o 
   7  23  -1      798.16      717.16     66.04 o 
   9  23  -1     1306.77     1316.68    116.43 o 
  11  23  -1      753.86      786.08    111.19 o 
  13  23  -1       85.27       29.07     96.07 o 
  15  23  -1      285.06      190.18    116.47 o 
  17  23  -1      255.71      242.22    125.40 o 
  19  23  -1        7.39      280.75    139.68 o 
  21  23  -1      173.21      136.99    239.74 o 
   1  25  -1        3.77        1.76     33.07 o 
   3  25  -1     3227.94     2840.36    101.97 o 
   5  25  -1     7217.65     7013.74    178.27 o 
   7  25  -1      306.10      311.20     67.12 o 
   9  25  -1      645.94      523.77     80.25 o 
  11  25  -1     1447.92     1248.78    130.00 o 
  13  25  -1      587.90      498.69    113.47 o 
  15  25  -1      908.95     1025.96    204.68 o 
  17  25  -1      286.03      311.54    129.68 o 
  19  25  -1       33.90       79.07    144.93 o 
  21  25  -1       95.01      224.75    239.74 o 
   1  27  -1       10.14      -25.28     34.25 o 
   3  27  -1     7378.08     6856.88    174.21 o 
   5  27  -1     4257.20     4042.46    129.99 o 
   7  27  -1      945.93     1057.99    101.16 o 
   9  27  -1       35.43        8.91     59.27 o 
  11  27  -1     3039.04     2770.86    174.96 o 
  13  27  -1      982.57      691.86    159.04 o 
  15  27  -1     2078.79     1904.64    178.18 o 
  17  27  -1      906.69      983.06    161.15 o 
  19  27  -1      237.67      144.49    156.34 o 
   1  29  -1       10.11      -37.38     37.38 o 
   3  29  -1    17033.33    15532.24    321.74 o 
   5  29  -1     3311.89     3301.44    121.52 o 
   7  29  -1     4133.22     3922.88    174.58 o 
   9  29  -1        9.67       55.02     66.57 o 
  11  29  -1     3879.12     3830.21    200.45 o 
  13  29  -1     1116.54     1050.95    144.46 o 
  15  29  -1     2902.55     3076.78    324.61 o 
  17  29  -1     1398.86     1352.84    222.61 o 
  19  29  -1      403.74      645.64    316.80 o 
   1  31  -1        6.92      -41.00     50.46 o 
   3  31  -1    16749.39    16006.71    336.80 o 
   5  31  -1     4296.53     3843.60    185.99 o 
   7  31  -1     3762.47     3353.40    167.81 o 
   9  31  -1      346.46      221.64     77.81 o 
  11  31  -1     2684.09     2594.14    230.02 o 
  13  31  -1     1642.49     1710.82    166.93 o 
  15  31  -1     2871.58     3082.02    231.50 o 
  17  31  -1     1165.66     1258.93    296.46 o 
  19  31  -1      568.57      654.49    182.22 o 
   1  33  -1      103.73      110.35     59.43 o 
   3  33  -1     2911.77     2651.76    118.78 o 
   5  33  -1     5158.50     4768.76    167.55 o 
   7  33  -1      338.20      279.32     83.52 o 
   9  33  -1     1665.56     1181.72    139.29 o 
  11  33  -1     1574.65     1778.92    161.63 o 
  13  33  -1     1085.28     1083.22    152.35 o 
  15  33  -1     2045.21     2380.32    593.99 o 
  17  33  -1     1053.06     1090.32    448.44 o 
  19  33  -1      212.29      449.57    201.21 o 
   1  35  -1       12.32      -76.31     76.31 o 
   3  35  -1      327.58      227.56     96.09 o 
   5  35  -1     1432.57      947.72    145.68 o 
   7  35  -1     1438.68     1254.16    148.29 o 
   9  35  -1      804.33      783.84    118.00 o 
  11  35  -1      367.88      428.61    121.18 o 
  13  35  -1     1128.01     1044.33    151.45 o 
  15  35  -1     1019.03      859.37    397.07 o 
  17  35  -1      436.68      432.37    169.44 o 
  19  35  -1       93.91      136.99    166.49 o 
   1  37  -1        3.13      -55.20     55.20 o 
   3  37  -1     2363.68     2049.71    114.40 o 
   5  37  -1      151.77      117.90     77.50 o 
   7  37  -1     2162.76     1535.58    138.76 o 
   9  37  -1      534.88      400.51    125.57 o 
  11  37  -1      596.36      742.09    140.04 o 
  13  37  -1     1073.95      897.12    175.94 o 
  15  37  -1      912.94      844.65    182.27 o 
  17  37  -1      320.52      335.47    168.72 o 
   1  39  -1       10.99      -61.33     61.33 o 
   3  39  -1      215.28      102.78     67.18 o 
   5  39  -1     4519.23     4313.61    351.54 o 
   7  39  -1     1436.77     1370.81    140.75 o 
   9  39  -1     3353.47     3064.31    194.26 o 
  11  39  -1      977.88     1219.81    353.60 o 
  13  39  -1     1029.71      966.57    183.14 o 
  15  39  -1      759.92      422.78    216.19 o 
  17  39  -1      503.77      713.66    184.63 o 
   1  41  -1       32.35      -54.85     70.24 o 
   3  41  -1     1411.29     1241.18    132.29 o 
   5  41  -1     5721.42     5787.73    245.92 o 
   7  41  -1     1822.94     1749.74    168.29 o 
   9  41  -1     3037.19     2942.31    197.06 o 
  11  41  -1      575.10      602.38    130.00 o 
  13  41  -1      796.67      696.51    180.64 o 
  15  41  -1      626.28      512.28    340.34 o 
  17  41  -1      563.83      330.74    174.58 o 
   1  43  -1        7.99      -77.21     77.21 o 
   3  43  -1     5484.32     5467.63    240.13 o 
   5  43  -1     3666.51     3515.59    204.19 o 
   7  43  -1     1519.91     1363.59    150.36 o 
   9  43  -1     1079.17     1132.97    210.24 o 
  11  43  -1      155.49       50.29    114.27 o 
  13  43  -1      687.35      511.41    166.47 o 
  15  43  -1      469.90      363.88    171.79 o 
  17  43  -1      653.00      359.76    185.27 o 
   1  45  -1       66.52       54.96     83.83 o 
   3  45  -1     1882.21     1812.24    159.90 o 
   5  45  -1     2345.32     2293.56    319.62 o 
   7  45  -1      322.88      316.74    114.54 o 
   9  45  -1      605.63      516.25    123.63 o 
  11  45  -1      139.47      198.05    176.85 o 
  13  45  -1      498.70      461.32    172.90 o 
  15  45  -1      431.85      411.71    175.09 o 
   1  47  -1       12.26       31.98     98.38 o 
   3  47  -1      140.88       51.59    101.51 o 
   5  47  -1     1217.09     1216.53    146.04 o 
   7  47  -1      201.74      131.33    128.47 o 
   9  47  -1      675.35      811.46    142.18 o 
  11  47  -1      270.62      276.36    125.61 o 
  13  47  -1      580.61      766.46    222.61 o 
  15  47  -1      621.51      686.62    201.03 o 
   1  49  -1        6.34      -90.29     90.29 o 
   3  49  -1       99.98      129.22    102.69 o 
   5  49  -1      296.04      541.71    124.83 o 
   7  49  -1       56.44       42.39    104.93 o 
   9  49  -1      203.59      136.02    116.49 o 
  11  49  -1     1190.27     1312.69    258.95 o 
  13  49  -1      443.77      401.06    182.34 o 
  15  49  -1      915.00      615.61    203.37 o 
   1  51  -1        7.33      -37.65    102.04 o 
   3  51  -1       58.23       74.45    105.28 o 
   5  51  -1       80.34       -2.71    106.46 o 
   7  51  -1       53.38       39.50    109.40 o 
   9  51  -1      153.75       82.31    114.72 o 
  11  51  -1     1291.55     1445.96    185.32 o 
  13  51  -1      357.99      340.79    178.90 o 
  15  51  -1      538.08      796.27    306.09 o 
   1  53  -1        3.22      -51.26    128.87 o 
   3  53  -1      148.18      -16.39    161.78 o 
   5  53  -1      350.15      348.26    131.53 o 
   7  53  -1      317.30      345.78    158.15 o 
   9  53  -1      102.89       49.17    127.14 o 
  11  53  -1      529.35      558.06    152.06 o 
  13  53  -1      112.28       58.60    178.55 o 
   1  55  -1        1.07     -119.03    126.17 o 
   3  55  -1      760.75      712.69    141.21 o 
   5  55  -1      455.06      601.16    142.13 o 
   7  55  -1      219.78      219.48    133.48 o 
   9  55  -1       42.26       17.56    127.81 o 
  11  55  -1       97.87      110.95    141.41 o 
  13  55  -1       34.28      119.28    179.35 o 
   1  57  -1        8.99       63.80    151.43 o 
   3  57  -1      578.16      522.63    146.87 o 
   5  57  -1      452.97      412.91    145.27 o 
   7  57  -1      195.11      168.48    141.33 o 
   9  57  -1       53.25       28.36    136.98 o 
  11  57  -1       73.70     -165.04    172.71 o 
   1  59  -1        5.24      -97.39    160.44 o 
   3  59  -1      405.31      443.36    184.64 o 
   5  59  -1      208.14      300.41    148.00 o 
   7  59  -1      202.35       80.29    144.37 o 
   9  59  -1       55.66       35.53    139.44 o 
  11  59  -1       38.53      -65.49    176.29 o 
   1  61  -1        2.38     -129.95    173.35 o 
   3  61  -1      100.45       -5.64    170.95 o 
   5  61  -1      105.77      -98.20    143.91 o 
   7  61  -1      139.56      481.32    164.48 o 
   9  61  -1       16.26       27.13    285.76 o 
   1  63  -1        5.25       72.95    185.27 o 
   3  63  -1      105.48      338.27    187.39 o 
   5  63  -1       15.42      111.19    188.94 o 
   7  63  -1      199.87      324.83    199.03 o 
   9  63  -1       11.76     -133.67    180.10 o 
   1  65  -1        7.61       20.83    180.49 o 
   3  65  -1       57.66      120.94    192.22 o 
   5  65  -1       38.25      181.94    286.83 o 
   7  65  -1       76.12      273.19    198.12 o 
   1  67  -1        5.89      -79.30    209.77 o 
   3  67  -1       45.01      259.55    204.42 o 
   5  67  -1       32.32     -143.41    259.00 o 
   1  69  -1        2.29      152.66    207.29 o 
   3  69  -1       10.96      143.41    278.27 o 
   4   0   0  1746338.63  2020840.88  57698.74 o 
   8   0   0    15636.00    17868.38    396.25 o 
  16   0   0     1426.86     1686.73    299.67 o 
  20   0   0      179.28       29.97    211.91 o 
   2   2   0        5.16      -11.95     11.95 o 
   4   2   0    85471.96   115207.93   1882.92 o 
   6   2   0       46.53       62.81     27.84 o 
   8   2   0     3802.06     4498.36    159.37 o 
  10   2   0      198.46      206.30     50.18 o 
  12   2   0    33033.77    33468.28    735.42 o 
  14   2   0       29.20       76.61    118.80 o 
  16   2   0     2794.06     3089.65    672.12 o 
  18   2   0       29.02       64.69    142.34 o 
  20   2   0       11.70       23.59    139.03 o 
  22   2   0        0.70     -156.65    156.65 o 
   2   4   0        1.68       -0.86      9.95 o 
   4   4   0   124092.48   140875.34   1977.59 o 
   6   4   0      714.18      671.66     86.43 o 
   8   4   0    71616.71    79255.57   1158.56 o 
  10   4   0       43.77       -5.82     42.03 o 
  12   4   0     2398.02     3800.93    406.70 o 
  14   4   0      470.23      398.50    134.48 o 
  16   4   0      670.34      801.93    216.19 o 
  18   4   0       50.40     -100.29    129.24 o 
  20   4   0      405.95      338.17    172.53 o 
  22   4   0       14.69      119.13    165.48 o 
   2   6   0        2.17       -6.27     11.12 o 
   4   6   0    75796.99    88688.61   1258.24 o 
   6   6   0      154.69      156.03     31.71 o 
   8   6   0    17339.61    20005.42    338.23 o 
  10   6   0        4.50      -40.29     40.29 o 
  12   6   0    22927.77    25965.31    514.50 o 
  14   6   0       18.49      -17.72     80.63 o 
  16   6   0       42.78      428.10    155.19 o 
  18   6   0        0.09      -87.58    144.49 o 
  20   6   0      121.61      232.30    164.79 o 
  22   6   0        0.60      -79.25    176.59 o 
   0   8   0    83772.27    75558.70   1743.45 o 
   2   8   0       29.12       12.10     14.53 o 
   4   8   0      960.57     1410.73     47.74 o 
   6   8   0      583.00      524.47     47.52 o 
   8   8   0     1169.80     1525.95     86.51 o 
  10   8   0        2.99        2.92     48.36 o 
  12   8   0     7052.23     8926.38    242.83 o 
  14   8   0      160.18      116.74     89.78 o 
  16   8   0     3194.41     2826.20    250.41 o 
  18   8   0        3.39     -125.19    125.19 o 
  20   8   0      893.97      365.94    174.45 o 
  22   8   0        4.64      -42.00    264.35 o 
   2  10   0       21.29      -28.12     28.12 o 
   4  10   0   119452.45   133339.50   1880.95 o 
   6  10   0      202.73      253.28     34.56 o 
   8  10   0    49995.22    51705.07    780.65 o 
  10  10   0       29.82      -44.36     47.28 o 
  12  10   0    23189.94    24773.04    495.50 o 
  14  10   0       12.38      -49.85     81.03 o 
  16  10   0       32.80      203.15    115.02 o 
  18  10   0        5.08       19.11    180.87 o 
  20  10   0       33.89      155.27    160.10 o 
  22  10   0        0.96       66.47    175.09 o 
   0  12   0   910260.25   915528.44  20660.29 o 
   2  12   0       52.84       42.49     20.01 o 
   4  12   0    16383.82    16973.76    271.48 o 
   6  12   0       18.48       17.58     28.11 o 
   8  12   0    11670.67    15501.08    311.98 o 
  10  12   0      156.91      155.63     57.16 o 
  12  12   0     6564.53     7629.24    551.49 o 
  14  12   0        0.20      -76.95     76.95 o 
  16  12   0     3365.94     2944.04    246.91 o 
  18  12   0        0.10        9.29    130.60 o 
  20  12   0        8.69      120.95    152.67 o 
  22  12   0        2.54     -124.03    159.90 o 
   2  14   0        2.61        7.25     19.14 o 
   4  14   0     7421.58     8457.11    152.24 o 
   6  14   0       19.68      -20.30     40.46 o 
   8  14   0      243.04      254.56     48.49 o 
  10  14   0       34.91       78.09     53.53 o 
  12  14   0    31216.03    30289.54    721.42 o 
  14  14   0        3.37      -24.81     85.03 o 
  16  14   0     1884.76     1685.50    164.91 o 
  18  14   0        0.67     -102.38    102.38 o 
  20  14   0      198.39      217.34    163.05 o 
  22  14   0        4.68       87.93    183.01 o 
   0  16   0    84956.87    87176.47   2009.04 o 
   2  16   0        0.00      -20.77     20.77 o 
   4  16   0     6226.70     6255.41    149.21 o 
   6  16   0       78.66       84.42     26.95 o 
   8  16   0     5063.45     4073.97    238.37 o 
  10  16   0       13.34       -0.44     50.28 o 
  12  16   0      337.69      541.55    158.40 o 
  14  16   0       51.42       78.10     91.20 o 
  16  16   0      703.46      746.67    138.88 o 
  18  16   0        0.02     -104.88    104.88 o 
  20  16   0       20.18       18.85    151.71 o 
  22  16   0        0.49     -116.77    168.11 o 
   2  18   0        9.04      -18.30     24.11 o 
   4  18   0    38887.67    42457.88    726.71 o 
   6  18   0       22.09       42.57     30.59 o 
   8  18   0    48416.01    50951.90    778.22 o 
  10  18   0        3.08       -8.32     50.59 o 
  12  18   0    29662.93    27204.49    647.86 o 
  14  18   0       50.95       61.80     90.54 o 
  16  18   0      620.19      215.99    113.42 o 
  18  18   0       11.96       80.27    113.29 o 
  20  18   0      199.43      439.42    191.08 o 
  22  18   0        1.41       11.04    166.96 o 
   0  20   0   409703.34   441304.75   9913.39 o 
   2  20   0        0.21      -28.95     28.95 o 
   4  20   0    68204.17    68121.52   1136.64 o 
   6  20   0       14.76       38.90     38.44 o 
   8  20   0     7811.49     8669.24    185.45 o 
  10  20   0       37.70      -55.68     55.68 o 
  12  20   0       16.01      291.67     91.80 o 
  14  20   0        6.91      -78.42     78.42 o 
  16  20   0      147.74       -5.63     98.72 o 
  18  20   0        6.15      -21.24    111.91 o 
  20  20   0        0.19     -115.43    115.43 o 
  22  20   0        0.01     -156.26    267.56 o 
   2  22   0        9.35       -6.27     32.12 o 
   4  22   0    61076.37    65647.25   1101.05 o 
   6  22   0       35.23       79.16     41.12 o 
   8  22   0    30932.58    31139.23    649.43 o 
  10  22   0       24.60      -42.77     54.94 o 
  12  22   0    24375.77    22066.58    560.14 o 
  14  22   0       31.02      -52.04     90.66 o 
  16  22   0     1789.37     1556.30    170.06 o 
  18  22   0        5.52       23.11    113.19 o 
  20  22   0      419.46      275.97    142.39 o 
  22  22   0       10.00      126.29    299.67 o 
   0  24   0     6455.98     5348.97    200.88 o 
   2  24   0        2.09      -30.32     30.32 o 
   4  24   0      205.18      361.21     51.16 o 
   6  24   0        2.20       -4.57     38.61 o 
   8  24   0     8283.73     8628.05    223.64 o 
  10  24   0        7.07      -56.19     56.19 o 
  12  24   0     1818.22     2455.13    170.56 o 
  14  24   0       12.91      -21.37     96.26 o 
  16  24   0       24.05      -13.38    119.19 o 
  18  24   0        2.17     -110.41    110.41 o 
  20  24   0        2.57       23.59    127.96 o 
  22  24   0        1.40     -151.98    276.13 o 
   2  26   0        0.86      -32.76     32.76 o 
   4  26   0      709.25      853.89     66.58 o 
   6  26   0        4.25      -40.02     40.02 o 
   8  26   0     9758.90     9502.73    239.36 o 
  10  26   0       19.49       -5.12     91.63 o 
  12  26   0    21730.28    20946.38    547.34 o 
  14  26   0       46.11       -0.23     95.78 o 
  16  26   0      350.65      478.12    165.16 o 
  18  26   0       18.64      139.64    125.98 o 
  20  26   0        9.13     -104.48    126.96 o 
   0  28   0     3434.76     6034.45    229.53 o 
   2  28   0        4.77       26.02     38.75 o 
   4  28   0      388.72      525.32     60.88 o 
   6  28   0       17.88      -34.57     45.05 o 
   8  28   0      222.31      247.06     67.66 o 
  10  28   0       15.17      -75.04     76.19 o 
  12  28   0     6978.44     7397.49    335.98 o 
  14  28   0        0.02      191.53    110.62 o 
  16  28   0     2735.48     2512.70    209.07 o 
  18  28   0        2.24      -70.90    123.67 o 
  20  28   0      112.61       55.51    135.23 o 
   2  30   0       25.43        9.50     44.66 o 
   4  30   0    11398.02    10885.97    253.71 o 
   6  30   0       29.40       31.23     49.72 o 
   8  30   0    22607.60    23075.97    466.20 o 
  10  30   0        1.07       29.25     83.60 o 
  12  30   0     7750.52     7804.99    301.55 o 
  14  30   0        0.73       95.91    108.41 o 
  16  30   0      275.74      318.31    125.57 o 
  18  30   0        3.04       69.66    133.93 o 
  20  30   0      490.73      492.06    184.64 o 
   0  32   0   217531.45   256728.64   5848.69 o 
   2  32   0       19.11      -42.15    123.70 o 
   4  32   0    29292.44    32253.99    600.70 o 
   6  32   0        1.05      -45.92     49.42 o 
   8  32   0     2393.99     2866.65    161.71 o 
  10  32   0        0.88      -81.94     81.94 o 
  12  32   0     5907.70     6163.40    270.94 o 
  14  32   0        0.31      -64.55    126.21 o 
  16  32   0     2862.70     2174.99    201.45 o 
  18  32   0       11.61     -123.41    123.41 o 
  20  32   0      248.93      396.00    252.58 o 
   2  34   0        0.09      -30.11     56.36 o 
   4  34   0     6573.11     7785.78    212.42 o 
   6  34   0       10.59      -51.95     51.95 o 
   8  34   0      103.02      158.97    110.12 o 
  10  34   0       21.64      105.93     97.07 o 
  12  34   0     3403.99     2963.73    206.46 o 
  14  34   0       22.23       68.12    112.49 o 
  16  34   0     1241.11     1342.35    247.28 o 
  18  34   0        2.33      -22.52    130.28 o 
   0  36   0   114576.42   129912.41   3038.96 o 
   2  36   0        0.03      -57.27     59.63 o 
   4  36   0    24019.09    25957.91    510.22 o 
   6  36   0       27.94       36.23    105.35 o 
   8  36   0    15466.72    14755.18    411.11 o 
  10  36   0       10.78      -68.62     83.69 o 
  12  36   0     6874.25     7148.13    305.32 o 
  14  36   0       13.82       16.00    112.61 o 
  16  36   0       24.77      -39.40    124.10 o 
  18  36   0        0.01     -176.59    176.59 o 
   2  38   0       11.19       -8.46     59.04 o 
   4  38   0     5004.66     5115.05    176.52 o 
   6  38   0       91.56       44.91     86.79 o 
   8  38   0     7901.19     7984.73    289.23 o 
  10  38   0        8.26      -90.79     90.79 o 
  12  38   0     9349.39     9835.68    437.93 o 
  14  38   0        0.02     -110.75    110.75 o 
  16  38   0      442.95      304.56    141.12 o 
  18  38   0        1.84      -99.27    147.43 o 
   0  40   0    52816.81    51292.11   1304.82 o 
   2  40   0        6.63      -64.93     64.93 o 
   4  40   0    44701.33    45703.25    838.28 o 
   6  40   0       13.70       19.14    115.06 o 
   8  40   0    18341.84    18486.13    498.40 o 
  10  40   0        0.71       63.68     99.51 o 
  12  40   0       34.06      261.99    127.42 o 
  14  40   0        1.35      -35.13    114.84 o 
  16  40   0      141.38      110.80    224.75 o 
  18  40   0        0.04      -35.53    150.99 o 
   2  42   0       12.32      -41.05     70.47 o 
   4  42   0     2092.26     2415.98    139.27 o 
   6  42   0        8.98      -18.06     95.04 o 
   8  42   0    14800.16    15157.56    441.48 o 
  10  42   0        0.00      -70.74     93.25 o 
  12  42   0     4751.07     4679.16    266.35 o 
  14  42   0        0.01     -100.46    174.45 o 
  16  42   0       69.71       -1.65    150.55 o 
   0  44   0    44394.67    56461.88   1441.18 o 
   2  44   0       21.74      -75.51     75.51 o 
   4  44   0    18413.28    20806.92    538.16 o 
   6  44   0       33.14       -1.40     94.08 o 
   8  44   0      729.35      613.09    122.19 o 
  10  44   0       33.59      -17.64     94.09 o 
  12  44   0      986.73     1261.97    178.98 o 
  14  44   0        0.04      -14.56    143.57 o 
  16  44   0      126.36      -79.31    150.79 o 
   2  46   0        3.47      -72.32     76.21 o 
   4  46   0      186.31      563.36    162.55 o 
   6  46   0       16.91      -31.96    127.61 o 
   8  46   0       30.24       72.82     99.02 o 
  10  46   0        3.50       20.14    104.43 o 
  12  46   0     1978.98     2692.86    468.77 o 
  14  46   0        8.17      -59.66    151.33 o 
  16  46   0      390.08      331.50    186.51 o 
   0  48   0    28014.32    39034.55   1071.84 o 
   2  48   0        4.93      -75.95     75.95 o 
   4  48   0     2991.39     4007.69    217.39 o 
   6  48   0       12.81      -93.78     93.78 o 
   8  48   0       33.73      -95.41     95.41 o 
  10  48   0        4.57      -96.56     96.56 o 
  12  48   0       32.40      319.30    161.93 o 
  14  48   0       19.37       66.69    158.15 o 
  16  48   0      747.17      802.69    288.97 o 
   2  50   0       12.32      -14.47     99.36 o 
   4  50   0     5856.06     6849.88    286.50 o 
   6  50   0       23.50      -85.52    106.48 o 
   8  50   0     2506.07     2634.71    202.36 o 
  10  50   0        1.74      -14.98    134.71 o 
  12  50   0     1499.85     1925.24    415.26 o 
  14  50   0        5.65     -150.60    150.60 o 
   0  52   0     4197.95     4920.02    604.70 o 
   2  52   0        9.43       13.15    105.18 o 
   4  52   0     1372.54     1318.84    221.05 o 
   6  52   0        0.59      -32.44    126.56 o 
   8  52   0      200.65      189.90    121.68 o 
  10  52   0        2.43     -143.79    143.79 o 
  12  52   0      190.11      -26.81    157.39 o 
  14  52   0        6.45       38.35    176.09 o 
   2  54   0        2.86       11.15    107.39 o 
   4  54   0      394.02      436.55    129.65 o 
   6  54   0        3.36      -10.05    112.75 o 
   8  54   0     1292.43     1127.31    266.49 o 
  10  54   0       13.31      -69.07    179.80 o 
  12  54   0      537.00      453.22    199.72 o 
  14  54   0       15.23     -107.03    239.74 o 
   0  56   0     1326.36     1526.19    318.94 o 
   2  56   0       11.68       25.35    110.12 o 
   4  56   0     1002.26     1099.15    162.79 o 
   6  56   0        8.42     -110.04    110.04 o 
   8  56   0      253.09      176.23    165.11 o 
  10  56   0        0.02        0.00    164.98 o 
  12  56   0        0.32       39.61    198.00 o 
   2  58   0       10.13      -24.57    151.33 o 
   4  58   0     1551.74     2074.05    202.33 o 
   6  58   0       16.33      282.60    219.40 o 
   8  58   0     3333.18     4678.52    350.10 o 
  10  58   0        0.04      184.33    178.58 o 
  12  58   0     2531.65     2998.47    401.35 o 
   0  60   0    10979.38    13108.54    809.12 o 
   2  60   0        6.82      -12.37    170.67 o 
   4  60   0     4431.95     4896.95    360.68 o 
   6  60   0        3.74       74.75    173.88 o 
   8  60   0      702.88     1324.36    245.37 o 
  10  60   0        0.10      462.07    203.54 o 
   2  62   0        1.43       23.55    231.18 o 
   4  62   0     1854.78     2018.88    283.62 o 
   6  62   0        0.23     -160.20    170.03 o 
   8  62   0     2724.18     3263.70    324.29 o 
  10  62   0        0.73       52.31    193.70 o 
   0  64   0     1151.51     1048.85    329.64 o 
   2  64   0        9.07      139.13    259.00 o 
   4  64   0      598.07      458.89    236.53 o 
   6  64   0        0.60       59.16    186.23 o 
   8  64   0      231.24      181.39    195.27 o 
   2  66   0        0.53       23.55    261.14 o 
   4  66   0       20.52      128.43    254.72 o 
   6  66   0        0.94      204.03    315.73 o 
   8  66   0        5.38      134.67    226.89 o 
   4  68   0       14.66      143.41    263.28 o 
   6  68   0        5.10       92.66    204.18 o 
   1   1   1        6.93      -41.75     41.75 o 
   3   1   1     4560.09     4236.64    126.68 o 
   5   1   1    84738.05    76285.82   1030.18 o 
   7   1   1     2754.27     2295.08     68.94 o 
   9   1   1     3643.64     4020.47    103.31 o 
  11   1   1    10424.68    10421.00    239.48 o 
  13   1   1     8600.86     8665.21    217.54 o 
  15   1   1    15405.35    14916.29    370.87 o 
  17   1   1     4415.98     4587.15    249.18 o 
  19   1   1     1279.22     1088.20    205.67 o 
  21   1   1      240.52      139.14    174.45 o 
   1   3   1        5.70      -16.92     16.92 o 
   3   3   1      577.54      625.57     53.93 o 
   5   3   1     1946.71     2180.43    190.23 o 
   7   3   1     5297.02     4637.51    110.71 o 
   9   3   1      440.34      447.40     44.92 o 
  11   3   1     2368.88     2331.91    103.00 o 
  13   3   1     4882.39     5126.83    161.96 o 
  15   3   1     5853.89     6720.02    220.99 o 
  17   3   1     3671.85     4255.77    241.50 o 
  19   3   1      936.14      885.63    201.03 o 
  21   3   1      187.43      484.58    188.07 o 
   1   5   1        4.54      -18.23     18.23 o 
   3   5   1      129.64       97.68     20.60 o 
   5   5   1    71800.66    61655.61    820.68 o 
   7   5   1    10404.00     9353.82    182.85 o 
   9   5   1     9190.25     8100.80    179.52 o 
  11   5   1     2512.75     2506.49    105.83 o 
  13   5   1     4958.67     5489.47    167.81 o 
  15   5   1     6102.99     7098.78    228.05 o 
  17   5   1     3433.97     4017.65    233.32 o 
  19   5   1      653.89     1029.05    208.81 o 
  21   5   1      305.70      323.99    183.78 o 
   1   7   1       25.92      -22.09     22.09 o 
   3   7   1    10317.49     7995.07    220.53 o 
   5   7   1   124841.42   112762.74   1591.56 o 
   7   7   1    12028.64    11536.05    212.38 o 
   9   7   1    15602.72    14659.28    275.06 o 
  11   7   1     5114.62     5363.64    152.01 o 
  13   7   1     4203.13     4305.66    182.69 o 
  15   7   1     6949.45     7421.55    217.17 o 
  17   7   1     2644.25     2966.83    174.25 o 
  19   7   1      403.25      590.00    188.94 o 
  21   7   1      173.80       38.52    160.55 o 
   1   9   1        4.06      -12.25     12.25 o 
   3   9   1    57467.16    49348.57    852.25 o 
   5   9   1    87696.21    80343.80   1151.41 o 
   7   9   1     4432.23     4762.92    116.79 o 
   9   9   1    10879.56    10896.75    219.91 o 
  11   9   1     3106.32     2955.03    114.15 o 
  13   9   1     2226.09     2299.03    114.76 o 
  15   9   1     3019.89     3176.26    147.77 o 
  17   9   1      862.55     1092.65    150.16 o 
  19   9   1      387.62      381.41    176.09 o 
  21   9   1       39.32       47.28    165.00 o 
   1  11   1        5.63      -14.75     14.75 o 
   3  11   1    60707.23    54207.35    791.31 o 
   5  11   1    74737.84    66887.37   1078.24 o 
   7  11   1     4782.06     5168.39    125.01 o 
   9  11   1     6538.82     7229.50    166.62 o 
  11  11   1     1975.76     2131.47    101.24 o 
  13  11   1     1603.63     1628.60    101.81 o 
  15  11   1     2180.05     2487.52    135.05 o 
  17  11   1      523.05      423.04    125.32 o 
  19  11   1      189.78      429.45    135.90 o 
  21  11   1       95.81       70.44    167.50 o 
   1  13   1       16.36       25.71     15.96 o 
   3  13   1    22431.04    18072.63    292.25 o 
   5  13   1    48808.43    42961.63    642.57 o 
   7  13   1     6686.93     6028.99    140.05 o 
   9  13   1    11389.05    11075.72    223.76 o 
  11  13   1     2884.26     3062.38    118.38 o 
  13  13   1      941.02      959.91     89.03 o 
  15  13   1     2380.92     2498.36    183.20 o 
  17  13   1     1144.17     1017.91    149.72 o 
  19  13   1      132.27      290.98    186.20 o 
  21  13   1      128.31      447.43    193.36 o 
   1  15   1        0.90      -19.41     19.41 o 
   3  15   1     8676.57     7715.72    149.41 o 
   5  15   1    14141.64    12126.65    195.60 o 
   7  15   1     4527.88     4877.33    123.04 o 
   9  15   1    10085.59     9573.99    204.26 o 
  11  15   1     3418.72     3200.59    149.46 o 
  13  15   1      787.63      724.72     97.06 o 
  15  15   1     3211.15     3094.75    211.50 o 
  17  15   1     1729.38     1817.16    178.30 o 
  19  15   1      312.80      382.36    145.49 o 
  21  15   1      213.16      434.64    189.84 o 
   1  17   1        3.36      -21.00     21.00 o 
   3  17   1    11022.81    10251.88    186.54 o 
   5  17   1     2740.86     2506.48     77.69 o 
   7  17   1      841.77      971.31     75.61 o 
   9  17   1     6644.81     5964.51    152.05 o 
  11  17   1     4845.81     4549.04    144.24 o 
  13  17   1      470.49      409.11     89.31 o 
  15  17   1     4033.75     3892.34    218.10 o 
  17  17   1     2112.05     2323.66    192.61 o 
  19  17   1      258.84      404.63    140.49 o 
  21  17   1      404.77      742.75    172.04 o 
   1  19   1        9.49       -1.22     25.41 o 
   3  19   1    17554.98    16356.99    276.64 o 
   5  19   1     1108.48     1090.08     52.54 o 
   7  19   1     1730.96     1797.35     75.81 o 
   9  19   1     1083.41      992.12     74.38 o 
  11  19   1     4616.05     3943.15    164.69 o 
  13  19   1      478.58      627.65    113.84 o 
  15  19   1     1962.50     1933.84    243.91 o 
  17  19   1     1865.29     1685.98    174.69 o 
  19  19   1      426.17      424.01    152.32 o 
  21  19   1      535.66      354.04    154.34 o 
   1  21   1       23.23      -35.09     45.73 o 
   3  21   1    14715.47    12477.11    226.18 o 
   5  21   1    13258.38    11740.43    199.02 o 
   7  21   1     1389.08     1374.29    106.59 o 
   9  21   1      411.02      486.79     52.97 o 
  11  21   1     1476.28     1296.46    213.60 o 
  13  21   1      218.64      185.55     96.90 o 
  15  21   1      542.24      565.57    126.57 o 
  17  21   1     1178.06      950.66    152.82 o 
  19  21   1      139.77       11.46    116.97 o 
  21  21   1      458.92      451.88    156.39 o 
   1  23   1        8.91        8.26     32.70 o 
   3  23   1     7223.01     6113.51    157.32 o 
   5  23   1    14379.18    12974.51    246.62 o 
   7  23   1      750.31      729.07     50.58 o 
   9  23   1     1319.91     1399.30     91.95 o 
  11  23   1      696.15      682.88     94.69 o 
  13  23   1       85.58      131.96     93.76 o 
  15  23   1      256.21      310.78    114.09 o 
  17  23   1      234.62      114.43    111.55 o 
  19  23   1        9.44       42.27    163.09 o 
  21  23   1      165.33      273.49    148.02 o 
   1  25   1        3.75      -33.24     34.95 o 
   3  25   1     3225.93     2880.40    105.77 o 
   5  25   1     7204.23     6800.65    179.51 o 
   7  25   1      272.91      299.85     44.51 o 
   9  25   1      663.95      593.70     92.94 o 
  11  25   1     1370.61     1350.16    115.31 o 
  13  25   1      630.19      643.82    122.44 o 
  15  25   1      855.46      790.79    139.68 o 
  17  25   1      306.81      413.75    142.63 o 
  19  25   1       27.60      104.29    131.30 o 
  21  25   1       94.62      165.63    146.50 o 
   1  27   1        9.81       -8.03     41.55 o 
   3  27   1     7382.12     6718.64    175.49 o 
   5  27   1     4220.92     3726.16    131.05 o 
   7  27   1      942.48      932.83     81.21 o 
   9  27   1       31.85      -24.27     66.99 o 
  11  27   1     2974.56     2592.68    147.44 o 
  13  27   1     1031.48      933.17    136.52 o 
  15  27   1     2026.56     1791.20    180.44 o 
  17  27   1      930.82      868.97    154.59 o 
  19  27   1      226.26      494.62    150.83 o 
  21  27   1      170.77      343.78    325.36 o 
   1  29   1       10.25      -11.05     38.46 o 
   3  29   1    17032.09    15885.79    329.04 o 
   5  29   1     3277.70     2869.82    119.60 o 
   7  29   1     4124.97     3941.45    173.94 o 
   9  29   1        5.12      -64.99     64.99 o 
  11  29   1     3846.10     4148.75    213.42 o 
  13  29   1     1139.19      925.68    139.18 o 
  15  29   1     2884.45     2877.87    210.76 o 
  17  29   1     1407.75     1317.56    174.19 o 
  19  29   1      401.80      490.94    158.45 o 
  21  29   1      132.15      131.85    209.77 o 
   1  31   1        6.76      -30.83     45.63 o 
   3  31   1    16758.33    16201.87    340.79 o 
   5  31   1     4328.29     4213.34    147.64 o 
   7  31   1     3752.40     3307.32    138.15 o 
   9  31   1      374.25      342.68     89.68 o 
  11  31   1     2690.95     2986.19    192.44 o 
  13  31   1     1646.76     1469.23    212.60 o 
  15  31   1     2900.72     2799.94    216.30 o 
  17  31   1     1159.33      772.56    160.68 o 
  19  31   1      571.10      448.39    158.96 o 
  21  31   1       83.73      -59.93    318.94 o 
   1  33   1      104.76      103.01     55.05 o 
   3  33   1     2910.76     2671.07    122.26 o 
   5  33   1     5219.69     4966.26    293.28 o 
   7  33   1      319.84      300.82     70.04 o 
   9  33   1     1723.10     1228.33    228.47 o 
  11  33   1     1604.09     1689.30    161.99 o 
  13  33   1     1070.53      994.87    174.17 o 
  15  33   1     2081.37     1894.16    214.47 o 
  17  33   1     1037.82     1072.01    185.07 o 
  19  33   1      211.07      464.67    161.24 o 
  21  33   1       90.96       17.12    355.33 o 
   1  35   1       11.99      -55.46     55.46 o 
   3  35   1      323.17      245.62     83.42 o 
   5  35   1     1472.10     1119.23    138.03 o 
   7  35   1     1410.81     1366.72    106.28 o 
   9  35   1      838.98      582.21    107.47 o 
  11  35   1      390.14      275.01    116.09 o 
  13  35   1     1119.97     1281.81    165.67 o 
  15  35   1     1044.81      797.61    157.78 o 
  17  35   1      431.93      224.22    141.52 o 
  19  35   1       92.97      107.53    144.25 o 
   1  37   1        3.30      -24.54     56.53 o 
   3  37   1     2366.48     2002.18    114.71 o 
   5  37   1      139.77      129.04     66.27 o 
   7  37   1     2185.41     1849.94    216.27 o 
   9  37   1      509.52      380.49    104.98 o 
  11  37   1      619.30      791.41    141.56 o 
  13  37   1     1074.03     1184.25    169.44 o 
  15  37   1      924.90     1073.30    173.26 o 
  17  37   1      326.56      450.62    155.79 o 
  19  37   1       77.52      125.22    153.70 o 
   1  39   1       11.16      126.01    131.23 o 
   3  39   1      212.58      125.69     69.51 o 
   5  39   1     4457.12     4734.67    178.71 o 
   7  39   1     1486.75     1192.75    112.80 o 
   9  39   1     3278.84     3257.81    310.27 o 
  11  39   1      996.41     1113.35    181.61 o 
  13  39   1     1024.61      859.33    160.93 o 
  15  39   1      753.80      733.16    160.09 o 
  17  39   1      506.86      334.31    151.41 o 
  19  39   1      159.80      291.11    374.59 o 
   1  41   1       31.94       87.79     70.12 o 
   3  41   1     1414.15     1432.18    140.88 o 
   5  41   1     5654.94     5925.91    394.54 o 
   7  41   1     1874.15     1584.02    146.52 o 
   9  41   1     2972.80     2428.41    188.94 o 
  11  41   1      592.77      832.38    169.01 o 
  13  41   1      794.06      852.26    162.31 o 
  15  41   1      626.42      601.54    176.60 o 
  17  41   1      564.27      491.04    169.38 o 
   1  43   1        8.23      -75.93     75.93 o 
   3  43   1     5492.60     5343.92    198.92 o 
   5  43   1     3647.13     3557.65    166.45 o 
   7  43   1     1541.81     1553.42    355.04 o 
   9  43   1     1050.02      964.21    134.29 o 
  11  43   1      171.00      104.92    333.92 o 
  13  43   1      685.84      573.58    152.66 o 
  15  43   1      481.10      188.58    152.28 o 
  17  43   1      655.09      626.03    179.28 o 
   1  45   1       67.09      114.79     84.31 o 
   3  45   1     1879.92     1901.12    131.76 o 
   5  45   1     2354.56     2314.16    143.27 o 
   7  45   1      319.53      179.20    160.08 o 
   9  45   1      619.41      480.47    155.00 o 
  11  45   1      150.91       61.87    132.43 o 
  13  45   1      497.58      421.02    151.44 o 
  15  45   1      442.77      460.33    165.19 o 
  17  45   1      563.59      699.95    276.13 o 
   1  47   1       11.92       23.67     83.34 o 
   3  47   1      141.57        8.72     79.50 o 
   5  47   1     1241.32     1306.05    144.48 o 
   7  47   1      185.34      103.24    125.97 o 
   9  47   1      701.12      934.55    177.01 o 
  11  47   1      275.42      504.86    161.87 o 
  13  47   1      584.24      670.91    169.91 o 
  15  47   1      631.44      747.42    186.92 o 
   1  49   1        6.63        7.52     82.15 o 
   3  49   1      100.42      117.40     85.63 o 
   5  49   1      309.54      263.74    110.81 o 
   7  49   1       48.24      -22.69    122.49 o 
   9  49   1      213.45       21.04    141.22 o 
  11  49   1     1195.21     1344.29    370.31 o 
  13  49   1      445.48      526.75    186.13 o 
  15  49   1      920.66      814.78    221.74 o 
   1  51   1        7.18      -81.36     81.36 o 
   3  51   1       56.06       83.00     87.64 o 
   5  51   1       74.73      162.56    135.59 o 
   7  51   1       58.40       76.84    135.41 o 
   9  51   1      150.61      166.56    152.67 o 
  11  51   1     1289.62     1427.14    227.16 o 
  13  51   1      361.64      520.52    183.73 o 
  15  51   1      535.10      809.12    303.95 o 
   1  53   1        3.15      -62.64     85.80 o 
   3  53   1      148.83       61.81    147.70 o 
   5  53   1      339.06      197.03    145.91 o 
   7  53   1      321.74      288.18    157.51 o 
   9  53   1       98.93       60.44    191.58 o 
  11  53   1      519.43      445.52    182.84 o 
  13  53   1      118.04      102.67    174.33 o 
   1  55   1        0.96       -7.68     91.49 o 
   3  55   1      762.17     1027.55    189.18 o 
   5  55   1      451.71      428.56    159.63 o 
   7  55   1      220.89      227.03    158.13 o 
   9  55   1       42.01     -133.84    149.27 o 
  11  55   1       90.47       25.26    166.41 o 
  13  55   1       38.11      163.03    181.33 o 
   1  57   1        9.17      -23.68    141.67 o 
   3  57   1      577.63      508.10    170.67 o 
   5  57   1      452.75      423.86    176.29 o 
   7  57   1      192.12      -45.57    159.68 o 
   9  57   1       55.39       70.12    166.83 o 
  11  57   1       65.53      173.01    194.49 o 
  13  57   1       21.44     -145.56    244.02 o 
   1  59   1        5.28      -55.65    203.35 o 
   3  59   1      406.87      400.68    180.04 o 
   5  59   1      211.36      295.65    229.04 o 
   7  59   1      197.70      149.13    173.75 o 
   9  59   1       57.00       12.81    177.37 o 
  11  59   1       35.89      193.11    192.87 o 
   1  61   1        2.33      -19.26    207.63 o 
   3  61   1      100.88      105.49    161.19 o 
   5  61   1      108.22      422.55    191.36 o 
   7  61   1      137.54      289.89    190.64 o 
   9  61   1       17.36       94.66    309.30 o 
  11  61   1      185.27      404.56    310.38 o 
   3  63   1      105.99      438.81    267.56 o 
   5  63   1       16.31      -24.60    168.76 o 
   7  63   1      198.70      407.82    205.83 o 
   9  63   1       11.91     -178.29    178.29 o 
   3  65   1       57.41       40.67    248.30 o 
   5  65   1       39.11      -27.83    246.16 o 
   7  65   1       74.63       38.03    238.67 o 
   9  65   1       41.28      192.65    293.25 o 
   5  67   1       33.52       55.65    269.71 o 
   5  69   1       19.43      -89.90    276.13 o 
   2   0   2   150161.59   183932.22   4914.49 o 
   6   0   2    19656.67    19948.86    409.45 o 
  10   0   2    17234.89    15789.74    378.76 o 
  14   0   2    18170.23    18148.40    555.23 o 
  18   0   2      683.98      372.67    160.39 o 
  22   0   2      180.10     -209.77    222.61 o 
   0   2   2       22.66      -10.70     49.23 o 
   2   2   2  1227641.63  1336001.00  21091.56 o 
   4   2   2      169.18      147.68     22.17 o 
   6   2   2    35837.21    39946.57    544.46 o 
   8   2   2      180.01      167.02     35.89 o 
  10   2   2     8842.51    10851.85    203.91 o 
  12   2   2      104.81      134.64     46.38 o 
  14   2   2     1495.15     2013.01    101.67 o 
  16   2   2      147.13      158.50    123.73 o 
  18   2   2      491.94      311.42    113.44 o 
  20   2   2        4.12     -121.97    121.97 o 
  22   2   2        6.63     -161.76    161.76 o 
   2   4   2    23447.01    25609.60    947.90 o 
   4   4   2      178.87      214.33     29.36 o 
   6   4   2     3331.77     4546.33    164.81 o 
   8   4   2       84.48       35.84     29.90 o 
  10   4   2    27422.62    30256.08    454.49 o 
  12   4   2       56.30      103.42     44.80 o 
  14   4   2     5353.40     5345.07    172.02 o 
  16   4   2        5.16      -20.46     68.95 o 
  18   4   2      252.65      361.11    112.62 o 
  20   4   2        6.10       94.97    170.03 o 
  22   4   2       61.73       92.51    172.47 o 
   0   6   2       17.01       21.41     53.51 o 
   2   6   2    73708.91    82029.76   1308.66 o 
   4   6   2      151.71      536.42     71.74 o 
   6   6   2   110383.70   120135.80   1559.87 o 
   8   6   2       46.72       76.36     30.42 o 
  10   6   2    36483.77    41520.51    682.66 o 
  12   6   2        0.33       -9.71     46.98 o 
  14   6   2     1472.16     1587.61    107.05 o 
  16   6   2       25.61      -70.82     70.82 o 
  18   6   2      924.96      654.10    126.40 o 
  20   6   2        5.71     -138.49    138.49 o 
  22   6   2      855.77      522.07    211.75 o 
   2   8   2     3404.13     3414.27    106.55 o 
   4   8   2      345.07      512.21     62.72 o 
   6   8   2   113058.35   121883.58   1742.55 o 
   8   8   2      131.01      188.87     40.88 o 
  10   8   2    61653.16    65584.36    995.49 o 
  12   8   2       25.56        0.35     48.57 o 
  14   8   2     1580.67     2091.87    141.23 o 
  16   8   2        6.16       -6.32     72.82 o 
  18   8   2      673.16      452.85    139.65 o 
  20   8   2        0.24       67.85    165.48 o 
  22   8   2       24.85      253.13    198.69 o 
   0  10   2       84.85      113.86     31.41 o 
   2  10   2   253491.48   276019.03   5018.39 o 
   4  10   2      137.07      300.08     47.83 o 
   6  10   2    16448.44    18943.54    324.39 o 
   8  10   2      247.47      289.19     45.82 o 
  10  10   2    13819.21    15530.46    299.02 o 
  12  10   2        9.12      -47.34     47.34 o 
  14  10   2    13504.01    12504.16    340.27 o 
  16  10   2       38.60      -70.04     70.04 o 
  18  10   2     1240.41     1228.20    140.09 o 
  20  10   2       13.13     -148.72    148.72 o 
  22  10   2      392.02      427.09    215.12 o 
   2  12   2    39161.73    41085.80    605.32 o 
   4  12   2      271.44      327.66     47.27 o 
   6  12   2    10231.61    11368.90    232.70 o 
   8  12   2      256.90      232.21     45.02 o 
  10  12   2    18876.88    18340.00    339.11 o 
  12  12   2       20.84       35.90     52.62 o 
  14  12   2     9840.15    10575.41    257.27 o 
  16  12   2        6.58      -68.41     89.91 o 
  18  12   2      443.55      323.52    114.07 o 
  20  12   2        1.09       -9.53    160.39 o 
  22  12   2       32.21        9.40    186.00 o 
   0  14   2       62.71       53.56     25.84 o 
   2  14   2    78776.09    81347.95   1062.06 o 
   4  14   2       95.01      151.33     45.73 o 
   6  14   2    20783.82    22494.59    410.15 o 
   8  14   2      106.27       93.90     40.09 o 
  10  14   2     9367.77     9837.58    374.57 o 
  12  14   2       35.47      -51.52     61.45 o 
  14  14   2     6892.20     7122.36    253.99 o 
  16  14   2       11.78      -94.73     94.73 o 
  18  14   2      431.24      318.03    116.25 o 
  20  14   2        2.42      151.74    171.19 o 
  22  14   2       48.90     -248.30    250.44 o 
   2  16   2    31695.91    31433.16    429.88 o 
   4  16   2       36.05       43.54     40.38 o 
   6  16   2    17735.17    18647.50    314.83 o 
   8  16   2       94.47       50.11     40.57 o 
  10  16   2    26694.78    27832.35    470.31 o 
  12  16   2       29.84       43.57     56.37 o 
  14  16   2    13031.64    12773.99    339.12 o 
  16  16   2        8.56        2.54     85.52 o 
  18  16   2      353.13      312.24    127.44 o 
  20  16   2       11.44      -10.45    123.88 o 
  22  16   2      136.32      -87.76    288.97 o 
   0  18   2       42.18       21.84     25.68 o 
   2  18   2   195605.58   201167.58   2569.31 o 
   4  18   2       15.27       10.99     28.99 o 
   6  18   2    45409.92    47556.30    714.36 o 
   8  18   2       91.60       73.57     41.63 o 
  10  18   2    13124.96    15256.12    301.50 o 
  12  18   2       13.94      -27.21     54.27 o 
  14  18   2      462.84      693.11    108.56 o 
  16  18   2       28.31      -25.77    121.42 o 
  18  18   2       71.61       27.95    118.11 o 
  20  18   2       14.06      146.73    177.32 o 
  22  18   2      174.46     -201.21    273.99 o 
   2  20   2    51757.86    54228.74    720.86 o 
   4  20   2       30.03        0.87     62.42 o 
   6  20   2    76634.89    80856.33   1188.84 o 
   8  20   2       56.33       35.88     43.93 o 
  10  20   2    40831.09    40808.83    661.54 o 
  12  20   2        8.69       59.12     70.84 o 
  14  20   2     4778.98     4111.37    188.15 o 
  16  20   2        6.71      -33.61     88.71 o 
  18  20   2      161.03        2.60    116.32 o 
  20  20   2        4.62      114.96    137.24 o 
   0  22   2        9.72      -33.96     35.04 o 
   2  22   2   199210.86   212706.41   2709.36 o 
   4  22   2       12.58       -8.70     42.00 o 
   6  22   2    30148.12    31711.42    508.62 o 
   8  22   2       13.28       54.77     44.95 o 
  10  22   2     3992.85     4701.72    216.98 o 
  12  22   2        0.77      -17.77     73.76 o 
  14  22   2      490.99      439.22    102.61 o 
  16  22   2       21.76       -9.62    109.98 o 
  18  22   2      287.13      259.54    161.32 o 
  20  22   2        3.72        7.50    132.41 o 
   2  24   2    15000.97    15157.49    236.70 o 
   4  24   2       53.09       71.15     37.65 o 
   6  24   2    10143.83    10985.17    200.59 o 
   8  24   2       21.31       76.94     70.86 o 
  10  24   2    19399.41    18503.25    367.58 o 
  12  24   2       13.41      -64.25     64.25 o 
  14  24   2     6290.99     6460.63    209.71 o 
  16  24   2       18.13       -4.30    106.25 o 
  18  24   2      331.25      330.14    133.37 o 
  20  24   2       13.89        4.98    133.17 o 
  22  24   2       17.09     -216.19    216.19 o 
   0  26   2        2.42      -51.58     51.58 o 
   2  26   2    11545.83    13505.19    251.50 o 
   4  26   2        9.53       -0.42     35.56 o 
   6  26   2     3365.51     3250.00    111.44 o 
   8  26   2       14.63      -47.08     57.97 o 
  10  26   2     1163.64     1492.81    106.00 o 
  12  26   2       10.12      -65.33     65.33 o 
  14  26   2     2150.86     2200.88    156.77 o 
  16  26   2       10.49     -102.86    137.20 o 
  18  26   2      144.87      277.08    133.21 o 
  20  26   2        3.86      -54.73    123.28 o 
   2  28   2     1588.49     1618.26     87.54 o 
   4  28   2        6.83       -6.18     37.61 o 
   6  28   2    14985.94    13850.19    273.29 o 
   8  28   2        1.25      -56.44     56.44 o 
  10  28   2    18968.91    18500.26    376.31 o 
  12  28   2       20.77      -10.96     70.95 o 
  14  28   2     1152.57     1207.94    153.81 o 
  16  28   2        1.07       87.24    116.55 o 
  18  28   2      505.12      357.78    143.48 o 
  20  28   2        3.16      -45.68    129.68 o 
   0  30   2        0.94       68.31     69.42 o 
   2  30   2    43346.52    44188.20    690.76 o 
   4  30   2        3.37      -41.16     41.16 o 
   6  30   2     5651.09     5403.94    154.39 o 
   8  30   2       21.71       -2.43     66.58 o 
  10  30   2     4358.77     4382.53    178.38 o 
  12  30   2        5.97      -71.72     89.89 o 
  14  30   2     6294.93     5269.92    267.45 o 
  16  30   2        6.00      -62.95    112.72 o 
  18  30   2      688.40      378.03    142.85 o 
  20  30   2        4.16       30.97    142.79 o 
   2  32   2     7951.91     8871.44    272.81 o 
   4  32   2       23.30       -6.21     47.18 o 
   6  32   2     5736.65     5228.22    153.08 o 
   8  32   2       21.93      -29.01     66.52 o 
  10  32   2     3502.34     3022.03    180.40 o 
  12  32   2        5.74       90.89    103.44 o 
  14  32   2     1841.39     2027.43    190.66 o 
  16  32   2        4.54       36.28    118.94 o 
  18  32   2       90.76      -16.18    126.37 o 
  20  32   2        0.28      127.30    192.83 o 
   0  34   2        1.21      -78.31     78.31 o 
   2  34   2    50380.23    57243.37    999.25 o 
   4  34   2        4.67      -52.38     53.57 o 
   6  34   2     2880.77     2992.13    295.22 o 
   8  34   2        6.48       26.95     67.63 o 
  10  34   2     1447.40     1447.00    141.14 o 
  12  34   2        1.37      -29.99    104.77 o 
  14  34   2      810.19      827.10    149.60 o 
  16  34   2        8.26      -20.11    121.55 o 
  18  34   2      676.29      566.89    160.59 o 
  20  34   2        0.14     -216.19    316.80 o 
   2  36   2     5448.87     6448.36    309.27 o 
   4  36   2       15.12       26.05     59.62 o 
   6  36   2     1947.31     1700.91    123.50 o 
   8  36   2        4.15      -95.73     95.73 o 
  10  36   2     2931.24     2698.88    222.48 o 
  12  36   2        6.71      -34.68    105.90 o 
  14  36   2     3625.29     3401.63    235.64 o 
  16  36   2        0.12       19.82    121.57 o 
  18  36   2      114.78      230.83    142.15 o 
  20  36   2        0.78     -100.60    338.20 o 
   0  38   2       16.56      -86.94     86.94 o 
   2  38   2    33807.61    33472.41    635.69 o 
   4  38   2        5.86        6.75     63.97 o 
   6  38   2    21895.92    22570.79    473.13 o 
   8  38   2       11.52       16.41    129.49 o 
  10  38   2    10859.41    11042.13    444.19 o 
  12  38   2        3.07        8.62    124.13 o 
  14  38   2       21.70     -100.09    109.15 o 
  16  38   2        5.08       14.29    133.64 o 
  18  38   2      151.10      238.91    159.61 o 
   2  40   2     2499.23     2876.05    138.59 o 
   4  40   2       31.22      -10.54     72.68 o 
   6  40   2    23513.62    24575.65    593.40 o 
   8  40   2       44.98       51.54     96.33 o 
  10  40   2    17219.86    18050.53    617.45 o 
  12  40   2       10.13      117.41    121.04 o 
  14  40   2      521.26      270.91    269.13 o 
  16  40   2        0.18       -9.05    172.43 o 
  18  40   2        8.09     -120.18    141.69 o 
   0  42   2       21.47     -125.06    275.06 o 
   2  42   2    44188.83    47324.42    869.70 o 
   4  42   2        5.83      -10.02    108.31 o 
   6  42   2    23624.81    25072.00    880.37 o 
   8  42   2       36.49     -140.20    140.20 o 
  10  42   2     3357.31     3204.70    252.28 o 
  12  42   2        0.17       10.12    119.27 o 
  14  42   2      679.59      390.94    151.45 o 
  16  42   2        3.26     -131.29    131.29 o 
  18  42   2       33.72     -239.74    346.76 o 
   2  44   2     1161.74     1909.84    129.93 o 
   4  44   2       32.33     -121.54    121.54 o 
   6  44   2      721.37      804.56    126.40 o 
   8  44   2       13.82     -116.95    146.63 o 
  10  44   2     2750.78     2851.69    244.16 o 
  12  44   2        5.92     -108.62    122.98 o 
  14  44   2     1109.27     1444.37    297.56 o 
  16  44   2       10.25       16.89    150.64 o 
  18  44   2      299.72      511.58    425.96 o 
   0  46   2        6.67     -110.32    110.32 o 
   2  46   2     9606.77    11027.21    344.78 o 
   4  46   2        0.98      -21.51     91.30 o 
   6  46   2      260.91      -65.50     94.35 o 
   8  46   2       14.77      -80.88    119.54 o 
  10  46   2      804.77      443.99    387.43 o 
  12  46   2       10.29      -36.72    136.20 o 
  14  46   2      857.76      965.55    189.32 o 
  16  46   2        6.25      -14.17    155.38 o 
   2  48   2     1411.45     1893.76    157.74 o 
   4  48   2        3.24       -2.37     96.67 o 
   6  48   2      885.78     1320.04    220.47 o 
   8  48   2        2.37        5.24    131.64 o 
  10  48   2     1069.14     1302.26    544.76 o 
  12  48   2       11.65       23.94    148.24 o 
  14  48   2      950.68     1237.00    208.68 o 
  16  48   2        0.76      -52.46    194.05 o 
   0  50   2        4.77     -160.54    160.54 o 
   2  50   2    10852.05    12526.22    383.42 o 
   4  50   2        1.81      -26.19     97.21 o 
   6  50   2     1224.22     1127.43    182.34 o 
   8  50   2        6.96      -84.00    134.61 o 
  10  50   2       68.33      182.93    156.65 o 
  12  50   2       14.28      149.08    170.15 o 
  14  50   2      910.93      653.24    271.02 o 
  16  50   2        7.56       -6.42    477.34 o 
   2  52   2     1690.41     1883.69    200.44 o 
   4  52   2        6.33      -52.79     96.99 o 
   6  52   2     5330.81     6512.91    354.87 o 
   8  52   2       12.10     -124.20    203.35 o 
  10  52   2     2044.76     2072.43    247.44 o 
  12  52   2       16.45       64.46    158.90 o 
  14  52   2      119.53      202.37    168.32 o 
   0  54   2        9.76       53.51    188.37 o 
   2  54   2     2776.40     3646.79    471.98 o 
   4  54   2        0.93      135.91    143.57 o 
   6  54   2     1847.08     1716.57    223.95 o 
   8  54   2        0.75     -137.34    137.34 o 
  10  54   2       66.84       32.32    160.25 o 
  12  54   2        0.97        3.99    164.96 o 
  14  54   2       75.66      193.78    241.08 o 
   2  56   2      472.56      608.77    169.99 o 
   4  56   2       12.75      -27.83    203.35 o 
   6  56   2     1088.82     1810.78    339.27 o 
   8  56   2        4.90       26.37    160.25 o 
  10  56   2     1556.37     1599.21    244.51 o 
  12  56   2        2.90        0.91    170.95 o 
  14  56   2      575.65     1607.53    826.24 o 
   0  58   2        7.12     -188.37    188.37 o 
   2  58   2     5366.66     6539.58    359.76 o 
   4  58   2        0.82     -100.60    216.19 o 
   6  58   2     2036.17     2744.14    387.43 o 
   8  58   2        0.26     -133.09    165.69 o 
  10  58   2      159.68      -80.77    177.66 o 
  12  58   2        2.63     -211.91    211.91 o 
   2  60   2      740.93     1247.92    303.95 o 
   4  60   2        1.37     -181.94    222.61 o 
   6  60   2     2907.68     3364.90    432.38 o 
   8  60   2        2.50      199.07    254.72 o 
  10  60   2     3009.66     3826.42    343.54 o 
  12  60   2        3.79       83.48    265.42 o 
   0  62   2        1.58     -205.49    205.49 o 
   2  62   2     4602.83     4758.37    473.05 o 
   4  62   2        0.35      359.61    254.72 o 
   6  62   2     1384.09     1239.36    336.06 o 
   8  62   2        0.24      -12.84    267.56 o 
   2  64   2      201.65      126.29    248.30 o 
   4  64   2        0.23      136.99    237.60 o 
   6  64   2      492.78      612.19    306.09 o 
   2  66   2      371.14      535.13    282.55 o 
   4  66   2        2.59      318.94    273.99 o 
   6  66   2      288.18      361.75    299.67 o 
   4  68   2        1.17      -36.39    261.14 o 
   1   1   3    83057.63    75271.29   2958.19 o 
   3   1   3       38.58       42.75     23.03 o 
   5   1   3     3745.77     3205.37    107.68 o 
   7   1   3    24589.60    23372.84    351.14 o 
   9   1   3       50.18      -10.76     32.84 o 
  11   1   3     2050.98     2316.25     90.20 o 
  13   1   3     5330.57     5536.38    211.71 o 
  15   1   3     1829.38     1934.76    168.77 o 
  17   1   3     2242.81     2239.39    161.01 o 
  19   1   3      466.05      518.00    123.67 o 
  21   1   3      232.44      152.64    137.49 o 
   1   3   3     2597.36     4792.62    265.42 o 
   3   3   3       10.96      -23.87     23.87 o 
   5   3   3     4836.48     4862.91    123.33 o 
   7   3   3     5618.38     5877.78    125.03 o 
   9   3   3      187.18      121.05     38.67 o 
  11   3   3     1029.51     1227.46     70.02 o 
  13   3   3     3001.29     3576.77    135.34 o 
  15   3   3     1988.68     2289.32    145.66 o 
  17   3   3      577.55      819.06    148.61 o 
  19   3   3      451.54      552.10    125.94 o 
  21   3   3      127.55      191.38    184.86 o 
   1   5   3    77919.61    69309.91   2728.09 o 
   3   5   3        7.93      -24.02     24.02 o 
   5   5   3    10637.39     8659.40    154.41 o 
   7   5   3    13106.07    12996.94    226.28 o 
   9   5   3      944.60      801.28     55.72 o 
  11   5   3      394.63      441.81     53.26 o 
  13   5   3     3623.09     3724.07    140.14 o 
  15   5   3     2135.86     2136.36    139.57 o 
  17   5   3      179.05      407.97    108.92 o 
  19   5   3      637.09      630.85    128.04 o 
  21   5   3      212.97      325.79    210.29 o 
   1   7   3   128788.94   112134.03   2721.91 o 
   3   7   3       47.66       37.44     25.59 o 
   5   7   3    10647.73     9818.72    183.07 o 
   7   7   3    23076.25    22981.53    345.89 o 
   9   7   3     2800.46     2618.45     88.60 o 
  11   7   3      769.08      824.89     72.48 o 
  13   7   3     4691.18     4537.09    156.01 o 
  15   7   3     1989.09     2040.19    121.69 o 
  17   7   3      741.95      780.74    120.73 o 
  19   7   3      477.27      525.27    145.37 o 
  21   7   3      365.80      374.88    161.37 o 
   1   9   3    88699.21    80715.80   2196.70 o 
   3   9   3        4.24        1.96     30.11 o 
   5   9   3     5960.81     5721.91    150.54 o 
   7   9   3    22851.60    22218.74    369.51 o 
   9   9   3     5407.05     6112.83    159.44 o 
  11   9   3     2751.12     2834.81    114.99 o 
  13   9   3     6764.56     7433.45    200.07 o 
  15   9   3     1183.64     1200.05    103.81 o 
  17   9   3     1142.79     1331.63    213.18 o 
  19   9   3      433.85      465.80    143.38 o 
  21   9   3      533.79      742.90    180.12 o 
   1  11   3    69914.30    60555.55   1102.36 o 
   3  11   3        0.62      -20.10     30.94 o 
   5  11   3     4740.21     4963.38    138.30 o 
   7  11   3    22113.74    19942.52    403.77 o 
   9  11   3     5127.54     5336.97    148.54 o 
  11  11   3     2083.83     2118.69    102.87 o 
  13  11   3     6347.92     6569.50    188.82 o 
  15  11   3      725.50      748.06     92.85 o 
  17  11   3     1068.22     1161.98    130.60 o 
  19  11   3      564.12      581.65    152.12 o 
  21  11   3      628.30      216.08    160.99 o 
   1  13   3    53008.30    44912.07    679.37 o 
   3  13   3        1.15      -31.16     31.16 o 
   5  13   3     7695.04     6814.91    179.50 o 
   7  13   3     7987.13     7985.75    180.06 o 
   9  13   3     2500.29     2617.72    106.37 o 
  11  13   3      274.39      274.71     60.47 o 
  13  13   3     3783.49     3924.87    151.21 o 
  15  13   3      816.17      921.55     98.38 o 
  17  13   3      778.41     1055.34    135.32 o 
  19  13   3      616.85      477.92    198.42 o 
  21  13   3      457.79      163.24    191.58 o 
   1  15   3    14632.85    11850.75    209.22 o 
   3  15   3       28.72       26.65     32.68 o 
   5  15   3     4578.07     4065.46    130.46 o 
   7  15   3     2631.82     2859.14    109.55 o 
   9  15   3     5311.26     5230.77    149.55 o 
  11  15   3      903.62      935.76    110.61 o 
  13  15   3     6000.15     6326.40    219.27 o 
  15  15   3      684.15      588.61    105.18 o 
  17  15   3      193.48      349.49    145.21 o 
  19  15   3      634.39      590.82    161.37 o 
  21  15   3       93.27      380.34    202.66 o 
   1  17   3     2003.24     2008.17     66.11 o 
   3  17   3       22.22       15.27     27.67 o 
   5  17   3      568.35      686.75     95.37 o 
   7  17   3     3029.58     2882.47    104.37 o 
   9  17   3    10217.43     9532.73    216.57 o 
  11  17   3     1911.14     1702.55    100.52 o 
  13  17   3     5981.48     5906.51    184.29 o 
  15  17   3      610.08      692.36    112.13 o 
  17  17   3       39.23       43.11    100.75 o 
  19  17   3      770.98      547.16    160.10 o 
  21  17   3        9.35      -28.56    172.64 o 
   1  19   3      971.13      966.39     43.12 o 
   3  19   3       27.18        2.41     23.79 o 
   5  19   3     2269.91     2217.57    107.21 o 
   7  19   3      325.80      328.62     55.12 o 
   9  19   3     7864.24     7262.59    170.95 o 
  11  19   3      713.57      645.12     77.01 o 
  13  19   3     4202.16     4274.00    187.48 o 
  15  19   3     1177.30     1058.69    126.67 o 
  17  19   3      177.09      210.49    108.41 o 
  19  19   3     1176.46     1107.62    149.62 o 
  21  19   3       18.13      229.00    197.31 o 
   1  21   3    13415.13    11900.58    191.76 o 
   3  21   3       63.84       53.63     27.13 o 
   5  21   3     1696.31     1581.55     77.94 o 
   7  21   3     3764.60     3613.33    135.72 o 
   9  21   3     3080.44     2905.69    109.88 o 
  11  21   3      780.52      651.87     74.07 o 
  13  21   3     4357.35     4418.09    190.81 o 
  15  21   3     1519.88     1252.39    132.18 o 
  17  21   3      290.55      285.50    108.00 o 
  19  21   3     1385.70     1201.61    157.36 o 
  21  21   3      156.51      244.02    312.52 o 
   1  23   3    13762.46    12137.01    210.80 o 
   3  23   3        6.67      -24.95     24.95 o 
   5  23   3      494.23      509.31     64.96 o 
   7  23   3    10188.17     8795.01    201.67 o 
   9  23   3     1047.97      887.33     79.35 o 
  11  23   3     1526.34     1564.08    147.63 o 
  13  23   3     2843.45     2612.19    142.67 o 
  15  23   3      954.87     1036.09    128.68 o 
  17  23   3      324.36      317.51    114.04 o 
  19  23   3     1171.57     1418.81    190.83 o 
  21  23   3      158.18      259.00    338.20 o 
   1  25   3     7113.60     6685.18    148.91 o 
   3  25   3       18.87      -25.08     25.08 o 
   5  25   3      417.10      386.25     51.92 o 
   7  25   3     5841.40     5677.10    157.74 o 
   9  25   3      917.48      903.49     79.07 o 
  11  25   3      965.75     1258.44    126.74 o 
  13  25   3     2232.50     1989.65    130.99 o 
  15  25   3      706.00      747.99    108.85 o 
  17  25   3      394.95      479.46    120.91 o 
  19  25   3      975.53      873.14    168.32 o 
   1  27   3     3987.58     3503.79     89.97 o 
   3  27   3       16.41       -7.74     35.69 o 
   5  27   3     1068.97      978.27     68.03 o 
   7  27   3     1272.87     1138.19     82.49 o 
   9  27   3     3195.19     2853.90    144.02 o 
  11  27   3      202.19      159.40     74.31 o 
  13  27   3     3438.32     3396.16    175.44 o 
  15  27   3      641.76      645.88    119.44 o 
  17  27   3      454.40      449.87    122.24 o 
  19  27   3      525.90      581.07    159.70 o 
  21  27   3      138.43      303.95    259.00 o 
   1  29   3     4055.04     3980.44    105.78 o 
   3  29   3       13.77       43.75     40.25 o 
   5  29   3     4247.38     4053.32    126.07 o 
   7  29   3      403.25      322.02     63.33 o 
   9  29   3     6358.68     6084.60    309.27 o 
  11  29   3       54.84      -66.37     66.37 o 
  13  29   3     2806.46     2718.92    150.59 o 
  15  29   3      429.97      376.84    113.93 o 
  17  29   3      373.26      541.32    147.46 o 
  19  29   3      196.70      310.45    149.25 o 
  21  29   3      162.12      259.00    265.42 o 
   1  31   3     3742.22     3548.81     97.07 o 
   3  31   3        2.62       36.35     43.10 o 
   5  31   3     4044.27     3351.60    138.03 o 
   7  31   3      269.04      168.68     72.36 o 
   9  31   3     3871.52     3538.44    161.97 o 
  11  31   3      176.61      141.98     78.83 o 
  13  31   3     1928.91     1833.38    134.78 o 
  15  31   3      310.10      297.12    111.26 o 
  17  31   3      404.74      471.88    152.00 o 
  19  31   3      103.10       14.99    139.57 o 
   1  33   3     5459.68     5286.19    141.38 o 
   3  33   3       10.86      -45.55     80.02 o 
   5  33   3      565.35      419.42     74.06 o 
   7  33   3     2212.82     1841.30    121.31 o 
   9  33   3      547.17      424.12     92.15 o 
  11  33   3      763.42      746.52    107.48 o 
  13  33   3     1334.82     1137.84    134.50 o 
  15  33   3      388.16      442.03    143.03 o 
  17  33   3      386.62      356.48    160.21 o 
  19  33   3       87.49       45.57    145.17 o 
   1  35   3     1457.84     1295.84     79.96 o 
   3  35   3        6.04      -16.22     57.02 o 
   5  35   3     1598.11     1378.18    103.07 o 
   7  35   3     2875.11     2785.26    144.73 o 
   9  35   3       49.29      188.71     82.61 o 
  11  35   3     1346.16     1276.34    126.38 o 
  13  35   3     1445.53     1559.19    150.69 o 
  15  35   3      533.82      342.17    157.99 o 
  17  35   3      226.09      162.53    134.10 o 
  19  35   3      153.75      183.79    146.80 o 
   1  37   3      328.22      489.65     88.97 o 
   3  37   3       15.28      171.43     65.47 o 
   5  37   3     2724.04     2589.24    134.90 o 
   7  37   3     2591.00     2697.66    147.50 o 
   9  37   3       69.83       67.64     93.00 o 
  11  37   3     1284.27     1206.16    127.43 o 
  13  37   3     1283.85     1513.64    180.59 o 
  15  37   3      462.49      326.10    143.76 o 
  17  37   3       86.61      -20.92    162.85 o 
  19  37   3      165.16       66.36    361.75 o 
   1  39   3     3832.45     3452.38    175.71 o 
   3  39   3       57.45        2.89     78.15 o 
   5  39   3     1351.99     1268.96    169.31 o 
   7  39   3     2171.86     2159.03    138.63 o 
   9  39   3      333.16      404.21    102.42 o 
  11  39   3      811.93      491.45    149.82 o 
  13  39   3      837.50      934.32    162.45 o 
  15  39   3      422.60      379.24    162.04 o 
  17  39   3      126.25      142.91    146.52 o 
   1  41   3     6281.43     7114.69    420.61 o 
   3  41   3        3.72       51.75     90.53 o 
   5  41   3     2310.72     2597.25    171.66 o 
   7  41   3     2645.58     2743.08    182.89 o 
   9  41   3      196.95      123.42    106.22 o 
  11  41   3      534.84      207.22    142.55 o 
  13  41   3      103.31      202.45    130.82 o 
  15  41   3      403.04      384.66    175.93 o 
  17  41   3      113.97      274.76    156.51 o 
   1  43   3     3327.62     3104.91    226.09 o 
   3  43   3        8.93       28.36     90.77 o 
   5  43   3     1057.97      842.02    125.02 o 
   7  43   3      855.72      953.15    136.28 o 
   9  43   3        0.88      -40.82     98.12 o 
  11  43   3      152.63      -39.33    159.47 o 
  13  43   3       31.50       46.26    131.23 o 
  15  43   3      308.87      229.80    151.29 o 
  17  43   3       80.11      336.36    163.89 o 
   1  45   3     1995.96     1769.61    186.81 o 
   3  45   3       13.64      -37.91    112.75 o 
   5  45   3      600.97      653.04    144.25 o 
   7  45   3      564.20      502.08    118.79 o 
   9  45   3       72.09       61.14    177.66 o 
  11  45   3      222.47      193.72    143.79 o 
  13  45   3      103.71      189.64    152.26 o 
  15  45   3      369.54      116.79    170.25 o 
  17  45   3      106.63       45.41    199.49 o 
   1  47   3     1105.61      866.35    157.73 o 
   3  47   3        8.83      -11.05    114.76 o 
   5  47   3      162.11      -15.17     97.68 o 
   7  47   3      775.66      823.45    137.79 o 
   9  47   3      118.59      249.70    179.80 o 
  11  47   3      261.04      296.26    222.61 o 
  13  47   3      667.74     1095.34    195.37 o 
  15  47   3      240.55      215.84    318.27 o 
   1  49   3      139.00      156.03    121.78 o 
   3  49   3        7.31      -79.53    117.01 o 
   5  49   3       87.20      -44.39    198.00 o 
   7  49   3      302.76      172.12    152.07 o 
   9  49   3     1307.43     1312.30    198.21 o 
  11  49   3      269.32      206.37    266.49 o 
  13  49   3     1566.55     1707.60    220.45 o 
  15  49   3       84.78      191.50    231.18 o 
   1  51   3       20.41      -67.53    119.46 o 
   3  51   3       20.15       36.21    127.11 o 
   5  51   3      136.84      143.96    139.22 o 
   7  51   3       56.00     -173.38    173.38 o 
   9  51   3     2095.11     2112.63    239.87 o 
  11  51   3       80.30       77.14    226.89 o 
  13  51   3     1672.70     2111.20    597.71 o 
  15  51   3       25.54       64.60    219.22 o 
   1  53   3      508.58      398.94    285.76 o 
   3  53   3        3.32       16.53    130.14 o 
   5  53   3      413.38      565.46    167.20 o 
   7  53   3      117.33     -190.51    190.51 o 
   9  53   3      744.25     1256.48    306.09 o 
  11  53   3       53.38      260.92    268.64 o 
  13  53   3      581.73      854.57    343.46 o 
   1  55   3      363.04      355.66    157.51 o 
   3  55   3        3.89       21.98    219.40 o 
   5  55   3      192.63      184.08    231.18 o 
   7  55   3      128.74      100.60    231.18 o 
   9  55   3      118.95      336.06    259.00 o 
  11  55   3       48.34      -25.69    239.74 o 
  13  55   3      121.55      139.29    234.56 o 
   1  57   3      429.94      377.88    171.67 o 
   3  57   3        1.70      -51.77    141.22 o 
   5  57   3      253.33      160.54    229.04 o 
   7  57   3       41.37      186.23    231.18 o 
   9  57   3        7.14     -214.05    214.05 o 
  11  57   3       25.12     -143.41    233.32 o 
   1  59   3      236.73      218.21    166.96 o 
   3  59   3        4.99       85.69    187.30 o 
   5  59   3      138.48      181.94    250.44 o 
   7  59   3       25.06      241.88    273.99 o 
   9  59   3       87.70      -57.79    244.02 o 
   1  61   3      124.08      279.90    166.38 o 
   3  61   3        6.09     -205.49    205.49 o 
   5  61   3      189.74      261.14    252.58 o 
   7  61   3       73.27      346.76    280.41 o 
   1  63   3       25.36     -157.32    157.32 o 
   3  63   3        4.39      166.96    256.86 o 
   5  63   3      157.01      256.86    259.00 o 
   7  63   3        3.25      113.45    252.58 o 
   1  65   3       28.49     -222.61    226.89 o 
   3  65   3        1.01      151.98    246.16 o 
   5  65   3       98.55      -81.34    248.30 o 
   1  67   3       12.15      269.71    278.27 o 
   3  67   3        2.78      359.61    269.71 o 
   1  69   3       21.96      276.13    301.81 o 
   0   0   4    81085.52    82647.55   2742.00 o 
   4   0   4     4051.36     5296.48    208.68 o 
   8   0   4     5194.57     6900.51    621.45 o 
  12   0   4      897.34     1776.87    302.88 o 
  16   0   4     3020.46     3296.24    296.46 o 
  20   0   4      406.94      232.85    175.16 o 
   2   2   4       15.33       21.30     38.55 o 
   4   2   4    18213.78    18576.64    555.69 o 
   6   2   4       91.09       95.56     31.89 o 
   8   2   4    13915.18    13663.18    280.80 o 
  10   2   4       11.90      -33.99     33.99 o 
  12   2   4     9545.03     9061.30    219.68 o 
  14   2   4       21.57       41.42     73.75 o 
  16   2   4     4141.83     3937.48    189.80 o 
  18   2   4        1.86       -7.76     94.15 o 
  20   2   4      249.26      110.62    120.10 o 
  22   2   4        0.43      -81.34    254.72 o 
   0   4   4    87564.65    90541.79   3045.96 o 
   2   4   4       83.79        9.82     37.11 o 
   4   4   4    30093.48    37136.28    828.77 o 
   6   4   4       27.34        8.06     32.55 o 
   8   4   4    14521.13    21880.13   1421.49 o 
  10   4   4        8.43      -23.35     44.08 o 
  12   4   4      772.21     1391.77    181.13 o 
  14   4   4       65.63       12.66     70.81 o 
  16   4   4     2305.11     2606.96    207.00 o 
  18   4   4        1.73      -92.91     92.91 o 
  20   4   4      491.51      420.50    141.50 o 
  22   4   4        6.90      -12.84    265.42 o 
   2   6   4        4.51       24.81     34.18 o 
   4   6   4    64573.94    68546.81   1575.99 o 
   6   6   4       29.06       90.04     30.49 o 
   8   6   4    78870.39    84786.59   1131.46 o 
  10   6   4        9.76       25.13     47.17 o 
  12   6   4     2723.45     2906.99    126.58 o 
  14   6   4        0.49      -44.39    107.68 o 
  16   6   4     2203.97     2544.96    208.51 o 
  18   6   4        3.13      -90.77     90.77 o 
  20   6   4      252.93      384.41    150.58 o 
  22   6   4        1.72       -2.14    256.86 o 
   0   8   4    53302.16    50686.52   1205.97 o 
   2   8   4       26.13       87.73     33.18 o 
   4   8   4    95145.60    97881.79   1591.99 o 
   6   8   4       64.35      107.25     29.69 o 
   8   8   4    10766.30    16185.48    684.02 o 
  10   8   4       14.47       24.96     48.67 o 
  12   8   4     3573.45     4103.29    146.03 o 
  14   8   4       20.73       17.65     62.18 o 
  16   8   4     3716.52     4087.16    358.04 o 
  18   8   4        5.22       10.26    110.12 o 
  20   8   4      768.47      673.83    183.24 o 
  22   8   4        1.17      605.77    312.52 o 
   2  10   4        5.52        9.42     35.25 o 
   4  10   4     9674.39     9375.05    271.26 o 
   6  10   4      125.07       67.92     44.74 o 
   8  10   4    45670.86    44247.30    698.97 o 
  10  10   4       30.34       13.52     50.06 o 
  12  10   4     9504.25     9441.19    231.84 o 
  14  10   4        4.20       -7.37     63.47 o 
  16  10   4     3093.05     3376.94    181.42 o 
  18  10   4        0.21      -88.43     88.43 o 
  20  10   4      139.18       88.32    133.41 o 
  22  10   4        5.32       10.70    265.42 o 
   0  12   4    92502.53    99598.77   3710.59 o 
   2  12   4       20.98       77.70     39.10 o 
   4  12   4    45371.70    46734.29    808.53 o 
   6  12   4       80.15      116.87     47.78 o 
   8  12   4     5770.22     6197.01    206.44 o 
  10  12   4       14.08      -44.22     44.22 o 
  12  12   4     6123.65     6615.32    189.62 o 
  14  12   4        6.06      -59.90     59.90 o 
  16  12   4     3442.11     3686.15    189.37 o 
  18  12   4       13.36      151.83    164.01 o 
  20  12   4      455.15      399.26    156.65 o 
   2  14   4        4.71       -5.83     35.35 o 
   4  14   4    15682.06    14621.00    306.73 o 
   6  14   4      128.79       -1.55     66.18 o 
   8  14   4     4946.39     5112.94    163.67 o 
  10  14   4       32.11      -45.99     45.99 o 
  12  14   4     7501.86     8014.75    212.46 o 
  14  14   4        0.68      -61.78     61.78 o 
  16  14   4     3988.48     3842.73    169.10 o 
  18  14   4        9.55       24.06    120.62 o 
  20  14   4       83.41      140.88    148.04 o 
   0  16   4    65583.87    64943.06   3958.89 o 
   2  16   4       48.71       12.35     40.84 o 
   4  16   4    40373.88    41902.34    728.32 o 
   6  16   4        6.22        2.33     44.07 o 
   8  16   4    12845.64    13548.34    253.78 o 
  10  16   4        1.18       36.16     62.05 o 
  12  16   4     6039.50     6868.16    219.97 o 
  14  16   4        4.68      -18.17     65.85 o 
  16  16   4      742.89      786.09    144.59 o 
  18  16   4       13.30       46.99    121.88 o 
  20  16   4      608.26      309.26    157.77 o 
   2  18   4       20.05      -32.45     32.45 o 
   4  18   4    47293.71    48961.24    842.47 o 
   6  18   4       58.19       44.29     50.85 o 
   8  18   4    31677.01    30975.65    521.46 o 
  10  18   4       57.90      101.69     54.29 o 
  12  18   4     8574.54     9047.77    362.62 o 
  14  18   4       28.65       10.42     69.35 o 
  16  18   4     3014.29     3071.88    276.52 o 
  18  18   4        6.54      165.39    139.14 o 
  20  18   4      154.93      106.31    161.11 o 
   0  20   4   181573.44   183311.73   5372.71 o 
   2  20   4       31.29        6.30     59.73 o 
   4  20   4   125596.39   128049.97   2069.20 o 
   6  20   4       33.10       32.28     51.52 o 
   8  20   4    22760.91    23814.94    424.38 o 
  10  20   4       33.24       77.19     58.89 o 
  12  20   4     2540.48     3124.94    139.12 o 
  14  20   4        2.91      -76.00     76.00 o 
  16  20   4      422.92      448.43    110.75 o 
  18  20   4        1.18       54.54    107.61 o 
  20  20   4      408.07      203.14    153.67 o 
   2  22   4       27.95       -9.96     47.02 o 
   4  22   4    27272.83    28476.84    460.86 o 
   6  22   4        1.16      -47.04     47.04 o 
   8  22   4    25416.31    24881.97    437.55 o 
  10  22   4       32.37       38.31     56.04 o 
  12  22   4     4691.42     4336.07    148.54 o 
  14  22   4       15.19        1.78     75.58 o 
  16  22   4      429.69      725.42    124.08 o 
  18  22   4       25.18       41.55    105.91 o 
  20  22   4       42.03      -17.91    135.42 o 
   0  24   4    34842.55    32157.37    829.86 o 
   2  24   4        6.67      -32.40     32.40 o 
   4  24   4    42710.64    41030.60    732.56 o 
   6  24   4        5.45       43.78    106.90 o 
   8  24   4    13303.55    13399.41    279.01 o 
  10  24   4        0.18      -54.70     54.70 o 
  12  24   4      606.72      585.87     93.02 o 
  14  24   4       34.30      -26.38     85.76 o 
  16  24   4      911.92      850.68    117.57 o 
  18  24   4       44.79        2.12    108.78 o 
  20  24   4      243.31      -54.57    141.62 o 
   2  26   4        0.20        0.56     35.56 o 
   4  26   4     6746.34     5919.84    175.27 o 
   6  26   4       16.01      -45.53     54.26 o 
   8  26   4    13469.77    12907.11    273.73 o 
  10  26   4        7.85      -68.51     68.51 o 
  12  26   4     2704.28     2394.89    188.76 o 
  14  26   4        2.23      -72.14     72.14 o 
  16  26   4     1406.07     1562.25    138.93 o 
  18  26   4       12.57      107.54    113.58 o 
  20  26   4      187.50       79.20    211.91 o 
   0  28   4    21201.40    16737.12   1247.92 o 
   2  28   4        0.45      -33.90     33.90 o 
   4  28   4    30327.83    27621.89    523.01 o 
   6  28   4        0.59      -14.22     71.77 o 
   8  28   4     4316.05     4515.67    244.36 o 
  10  28   4        9.83      -67.95     67.95 o 
  12  28   4     2194.82     1773.76    127.37 o 
  14  28   4        2.36       -6.43     80.35 o 
  16  28   4     1338.05     1345.89    136.75 o 
  18  28   4        5.63      -69.11    120.80 o 
  20  28   4      231.20       49.23    237.60 o 
   2  30   4        0.84      -17.04     46.34 o 
   4  30   4     7334.38     6543.22    222.14 o 
   6  30   4        5.94      -76.03     96.09 o 
   8  30   4    18927.91    18648.92    413.04 o 
  10  30   4        7.38      -38.25     72.51 o 
  12  30   4     2192.70     2084.04    139.44 o 
  14  30   4        5.41       50.00     82.71 o 
  16  30   4      858.44     1081.62    146.64 o 
  18  30   4        3.43      -28.05    114.55 o 
  20  30   4      137.80      259.00    271.85 o 
   0  32   4    22549.50    21605.09    781.29 o 
   2  32   4        0.82        2.08     49.43 o 
   4  32   4    21774.21    20967.76    425.93 o 
   6  32   4        1.28      -11.39     61.82 o 
   8  32   4     4292.87     4582.57    181.43 o 
  10  32   4       12.57       -6.19     75.28 o 
  12  32   4     1122.03     1185.24    118.29 o 
  14  32   4        0.91       -5.50     85.32 o 
  16  32   4     1072.54     1104.43    152.01 o 
  18  32   4        2.82      132.62    125.36 o 
   2  34   4       11.76      106.27    129.48 o 
   4  34   4     6517.15     6589.74    246.81 o 
   6  34   4        3.35      -67.35     67.35 o 
   8  34   4     2295.93     2095.66    135.28 o 
  10  34   4       10.42       75.41     83.93 o 
  12  34   4     3442.03     3618.32    174.20 o 
  14  34   4        2.92      -13.12     86.58 o 
  16  34   4     1725.34     1349.19    200.51 o 
  18  34   4        0.87     -155.60    164.63 o 
   0  36   4     9358.78     8253.84    488.04 o 
   2  36   4       15.16        6.75     68.16 o 
   4  36   4     3888.70     3474.68    149.18 o 
   6  36   4        7.43      -67.22     67.22 o 
   8  36   4     1081.75     1070.52    111.44 o 
  10  36   4        5.79      -61.24     79.42 o 
  12  36   4      231.44      341.91    100.25 o 
  14  36   4        7.61      -97.16     97.16 o 
  16  36   4      727.72     1375.88    169.93 o 
  18  36   4        1.05       46.60    136.04 o 
   2  38   4        4.61       30.19    113.45 o 
   4  38   4    13842.29    14991.69    404.05 o 
   6  38   4        4.17      -78.61     90.97 o 
   8  38   4    14583.68    15532.90    418.02 o 
  10  38   4        0.20       76.36     90.12 o 
  12  38   4     1995.05     1768.28    142.09 o 
  14  38   4        4.40      -72.49     97.12 o 
  16  38   4       31.01      -75.88    127.88 o 
  18  38   4        0.10     -139.13    148.00 o 
   0  40   4    19641.34    17817.67    824.10 o 
   2  40   4       15.54      -91.14    103.27 o 
   4  40   4    19919.18    19270.65    488.42 o 
   6  40   4        4.88      -10.04     78.31 o 
   8  40   4     8076.67     8679.61    267.40 o 
  10  40   4        4.90      -15.17     86.83 o 
  12  40   4      920.24      540.81    116.04 o 
  14  40   4        3.31      -47.27    129.23 o 
  16  40   4       57.89       69.98    143.54 o 
   2  42   4        1.21     -106.06    106.06 o 
   4  42   4     1923.40     1784.85    447.37 o 
   6  42   4       18.59      -91.44     91.44 o 
   8  42   4     9701.23    10113.66    293.49 o 
  10  42   4       25.84      -81.47     88.28 o 
  12  42   4     1106.42      959.94    151.92 o 
  14  42   4        6.43      -99.94    129.10 o 
  16  42   4       98.73      410.86    161.30 o 
   0  44   4     8524.14     7245.65    483.76 o 
   2  44   4       27.07      -62.61    122.01 o 
   4  44   4     6194.35     6026.37    493.39 o 
   6  44   4        6.37      -87.46     87.46 o 
   8  44   4     1181.17      953.50    141.96 o 
  10  44   4        1.65       -8.43    107.90 o 
  12  44   4      366.41      543.62    172.90 o 
  14  44   4        0.84     -115.16    131.30 o 
  16  44   4      197.57      189.56    297.45 o 
   2  46   4        0.50       66.36    118.06 o 
   4  46   4      283.98       74.45    121.50 o 
   6  46   4        1.56       27.33    121.78 o 
   8  46   4      359.72      307.16    142.28 o 
  10  46   4        1.78      273.99    214.05 o 
  12  46   4     1427.79     1449.58    220.63 o 
  14  46   4        1.40      -15.12    296.12 o 
  16  46   4      714.37     1087.38    316.80 o 
   0  48   4     3397.26     3045.96    344.62 o 
   2  48   4       23.03      -23.59    116.43 o 
   4  48   4     1415.48     1281.90    189.95 o 
   6  48   4        5.95     -120.26    120.26 o 
   8  48   4      850.00      637.22    174.58 o 
  10  48   4       11.44       79.20    214.05 o 
  12  48   4      988.84     1057.47    241.88 o 
  14  48   4        4.65      154.60    185.55 o 
  16  48   4      577.77      595.06    297.53 o 
   2  50   4        0.54      -15.99    122.15 o 
   4  50   4     7315.22     8382.83    396.42 o 
   6  50   4        3.50      -20.77    139.22 o 
   8  50   4     4448.56     4201.58    303.47 o 
  10  50   4        0.96      173.38    226.89 o 
  12  50   4      801.40      708.51    297.53 o 
  14  50   4        3.04       76.08    209.63 o 
   0  52   4    10202.99    11856.33    678.54 o 
   2  52   4       11.34       36.30    132.43 o 
   4  52   4     6721.07     8007.73    394.27 o 
   6  52   4        2.10       56.80    143.57 o 
   8  52   4      660.23      605.77    267.56 o 
  10  52   4        7.83     -111.31    211.91 o 
  12  52   4      101.91     -128.43    237.60 o 
   2  54   4        1.28      -20.12    154.12 o 
   4  54   4     2634.31     3425.34    279.82 o 
   6  54   4        4.67       92.20    160.93 o 
   8  54   4     2504.05     3060.94    408.84 o 
  10  54   4       11.02     -196.93    196.93 o 
   0  56   4     5456.86     6177.54    498.74 o 
   2  56   4        2.64       11.90    150.60 o 
   4  56   4     5518.25     6472.86    364.76 o 
   6  56   4        3.06       30.55    156.22 o 
   8  56   4     1701.40     1723.12    355.33 o 
  10  56   4        7.97      -66.36    235.46 o 
   2  58   4        0.61       14.43    149.75 o 
   4  58   4      145.46      214.87    167.12 o 
   6  58   4        2.19      115.59    226.89 o 
   8  58   4     1186.72     1185.85    331.78 o 
   0  60   4     4614.69     5030.22    479.48 o 
   2  60   4        3.00     -129.26    149.04 o 
   4  60   4     3163.92     3426.84    302.84 o 
   6  60   4        0.87      299.67    261.14 o 
   8  60   4      974.92     1280.03    344.62 o 
   2  62   4        0.62     -149.91    149.91 o 
   4  62   4      910.64      488.04    286.83 o 
   6  62   4        0.53      122.01    248.30 o 
   0  64   4     1774.35     1885.80    366.03 o 
   2  64   4        0.42       50.47    177.05 o 
   4  64   4     1126.38     2101.99    398.14 o 
   2  66   4        0.19      173.03    181.46 o 
   1   1   5    24350.68    25642.49    494.29 o 
   3   1   5     3781.83     3780.27    166.84 o 
   5   1   5       19.57       52.42     33.99 o 
   7   1   5    11781.03    11128.13    283.10 o 
   9   1   5     1945.16     2037.33     86.86 o 
  11   1   5     6647.24     6833.50    219.92 o 
  13   1   5      254.65      161.55     77.08 o 
  15   1   5       14.26      -65.11     78.58 o 
  17   1   5      124.99       87.74     95.94 o 
  19   1   5      111.36      123.31    113.30 o 
  21   1   5      146.08      -15.89    122.75 o 
   1   3   5     6437.73     8573.54    792.79 o 
   3   3   5      287.36      899.78    142.96 o 
   5   3   5       57.73       56.48     34.76 o 
   7   3   5     2356.41     3162.44    275.03 o 
   9   3   5     2061.72     2227.39    104.03 o 
  11   3   5     2756.74     3027.70    175.18 o 
  13   3   5      214.57      390.09    117.40 o 
  15   3   5        1.09      -76.62     76.62 o 
  17   3   5      313.45      362.44    107.02 o 
  19   3   5       59.52     -104.52    104.52 o 
  21   3   5       94.11      156.93    145.61 o 
   1   5   5    13245.03    14581.87    305.03 o 
   3   5   5     8683.98     7941.66    255.20 o 
   5   5   5        1.61       11.09     33.42 o 
   7   5   5     2880.36     3189.83     98.20 o 
   9   5   5     1586.86     1755.91     97.11 o 
  11   5   5     2700.11     3083.24    129.66 o 
  13   5   5      987.51     1058.63    111.62 o 
  15   5   5        3.99      -33.18     86.82 o 
  17   5   5      240.67      202.85    102.25 o 
  19   5   5       23.69      -12.27    106.86 o 
  21   5   5      189.90     -117.73    229.04 o 
   1   7   5    23740.85    25127.79    545.67 o 
   3   7   5    15571.95    14569.15    292.05 o 
   5   7   5       20.28       -3.47     34.61 o 
   7   7   5     4577.88     4503.50    190.28 o 
   9   7   5     1389.44     1389.34     89.46 o 
  11   7   5     6202.19     6022.06    178.53 o 
  13   7   5      766.21      684.29    111.65 o 
  15   7   5      501.54      719.24    114.34 o 
  17   7   5      312.03      380.48    108.99 o 
  19   7   5      264.33      416.85    122.97 o 
  21   7   5      214.98      229.04    256.86 o 
   1   9   5    23658.64    23866.51    581.07 o 
   3   9   5     8975.79     9471.43    341.80 o 
   5   9   5        1.13      -15.59     38.30 o 
   7   9   5     3576.62     3716.16    129.69 o 
   9   9   5      957.35     1037.24     83.22 o 
  11   9   5     6380.99     6620.30    188.51 o 
  13   9   5       54.05       89.59     63.53 o 
  15   9   5     1877.23     2108.15    152.09 o 
  17   9   5      218.30      168.18     98.34 o 
  19   9   5     1168.34     1047.91    177.08 o 
  21   9   5      206.75      226.89    263.28 o 
   1  11   5    21081.39    19736.08    493.55 o 
   3  11   5     9046.61     9125.28    193.61 o 
   5  11   5        1.91      -14.24     33.50 o 
   7  11   5     2835.25     2736.38    114.50 o 
   9  11   5     1065.52     1072.28     84.43 o 
  11  11   5     5192.91     5480.98    172.72 o 
  13  11   5      104.11      205.27     69.91 o 
  15  11   5     2293.09     2589.73    163.19 o 
  17  11   5      186.48      322.66    107.33 o 
  19  11   5     1311.20     1229.03    242.59 o 
  21  11   5      235.51     -231.18    241.88 o 
   1  13   5     7816.63     7440.92    259.35 o 
   3  13   5    11555.14    11250.84    223.96 o 
   5  13   5       31.26      -24.37     48.29 o 
   7  13   5     2397.26     2423.82    110.64 o 
   9  13   5      974.72      845.04     96.49 o 
  11  13   5     6265.34     6116.56    183.51 o 
  13  13   5      528.72      429.97     89.56 o 
  15  13   5     1444.92     1545.84    181.36 o 
  17  13   5      534.65      644.65    120.64 o 
  19  13   5      573.38      853.58    172.00 o 
   1  15   5     2538.43     2864.88     96.46 o 
   3  15   5    11033.72    10811.85    281.49 o 
   5  15   5        9.70       -5.55     49.47 o 
   7  15   5     3693.49     3752.47    263.76 o 
   9  15   5     1003.31      847.89     81.52 o 
  11  15   5     4667.06     4526.49    159.63 o 
  13  15   5      879.56      826.43    105.94 o 
  15  15   5       47.35      139.08     79.11 o 
  17  15   5      664.79      447.14    169.57 o 
  19  15   5       97.01      198.06    138.72 o 
   1  17   5     4115.85     3741.44    116.85 o 
   3  17   5     5462.48     5054.88    133.00 o 
   5  17   5        7.71       18.47     50.69 o 
   7  17   5     5666.43     4959.66    172.09 o 
   9  17   5      667.19      553.06     70.93 o 
  11  17   5     5246.34     5397.46    343.67 o 
  13  17   5     1131.30     1012.93     99.43 o 
  15  17   5       36.45      110.70     76.53 o 
  17  17   5      654.10      582.05    144.81 o 
  19  17   5       15.21       43.62    136.10 o 
   1  19   5      391.35      389.18     59.38 o 
   3  19   5     1321.40     1244.59     84.63 o 
   5  19   5       24.87      -11.29     78.17 o 
   7  19   5     3846.21     3407.46    129.60 o 
   9  19   5      818.30      641.04     74.29 o 
  11  19   5     6055.57     5708.05    168.82 o 
  13  19   5      885.06      896.71    126.27 o 
  15  19   5      362.98      570.37    112.25 o 
  17  19   5      848.54      753.99    162.36 o 
  19  19   5       42.88     -128.20    128.20 o 
   1  21   5     3431.75     3091.40    121.78 o 
   3  21   5      154.62      238.58     63.90 o 
   5  21   5        7.34      -48.62     48.62 o 
   7  21   5     1788.81     1389.20     93.99 o 
   9  21   5     1233.05      929.13     96.98 o 
  11  21   5     3543.10     3583.12    148.22 o 
  13  21   5      521.84      499.27     82.82 o 
  15  21   5      712.36      724.73    111.25 o 
  17  21   5      893.52      830.64    251.79 o 
  19  21   5      238.24      373.30    154.73 o 
   1  23   5     9705.70     8806.59    380.33 o 
   3  23   5     1872.49     1917.56     87.78 o 
   5  23   5       14.05      -50.86     50.86 o 
   7  23   5      611.47      530.50     82.57 o 
   9  23   5     1405.68     1244.10     95.95 o 
  11  23   5     2577.36     2202.35    153.61 o 
  13  23   5      350.03      265.17     93.09 o 
  15  23   5     1505.62     1305.35    173.99 o 
  17  23   5      966.61     1115.65    131.60 o 
  19  23   5      391.30      327.37    183.62 o 
   1  25   5     5356.45     5058.74    171.16 o 
   3  25   5      387.26      332.21     59.91 o 
   5  25   5       28.17      -40.49     55.62 o 
   7  25   5     1058.83     1077.19    100.05 o 
   9  25   5     1360.17     1146.90     96.46 o 
  11  25   5     2884.12     2741.04    144.37 o 
  13  25   5      292.04      279.11    127.49 o 
  15  25   5     1208.70     1138.59    124.09 o 
  17  25   5      757.60      586.35    117.47 o 
  19  25   5      269.58      180.26    151.65 o 
   1  27   5     1774.01     1518.12    143.22 o 
   3  27   5       27.61        3.56     96.03 o 
   5  27   5        5.96      -40.21     61.17 o 
   7  27   5     3518.28     3177.27    196.81 o 
   9  27   5     1251.58     1269.50    102.03 o 
  11  27   5     2979.85     3061.72    153.53 o 
  13  27   5      234.98       69.62     80.73 o 
  15  27   5      294.75      308.34     98.73 o 
  17  27   5      405.16      259.50    105.76 o 
  19  27   5      211.98      368.17    252.58 o 
   1  29   5      513.09      431.50     61.62 o 
   3  29   5       18.44      -57.18     61.91 o 
   5  29   5       20.97      107.50     71.38 o 
   7  29   5     4347.81     4421.24    174.52 o 
   9  29   5      183.19      157.63     73.00 o 
  11  29   5     2884.10     2572.80    231.59 o 
  13  29   5      137.27      141.14     85.64 o 
  15  29   5      277.57      210.05     97.05 o 
  17  29   5      127.97       74.90    103.40 o 
  19  29   5      328.98      181.94    239.74 o 
   1  31   5      348.12      186.96     66.74 o 
   3  31   5      437.82      237.81     76.46 o 
   5  31   5        2.73      -19.71    108.58 o 
   7  31   5     3208.23     2932.27    149.68 o 
   9  31   5      148.44      -57.76     75.16 o 
  11  31   5     1983.44     1971.17    135.00 o 
  13  31   5      207.27      279.89     94.10 o 
  15  31   5      259.98      167.36     99.57 o 
  17  31   5       22.93      147.15    118.89 o 
  19  31   5      333.87      512.76    191.58 o 
   1  33   5     2411.46     2304.30    141.40 o 
   3  33   5     1614.42     1309.54    137.63 o 
   5  33   5       25.25       -1.76     73.48 o 
   7  33   5     1524.45     1366.43    139.30 o 
   9  33   5     1000.00      805.15    108.15 o 
  11  33   5     1774.19     1437.76    134.46 o 
  13  33   5      222.67      235.95     91.78 o 
  15  33   5      242.61      293.99    103.81 o 
  17  33   5       54.47        2.94    114.98 o 
  19  33   5      194.22      361.75    276.13 o 
   1  35   5     3125.43     2776.23    217.19 o 
   3  35   5      804.09      887.61    110.37 o 
   5  35   5       15.84      -74.62     74.62 o 
   7  35   5      681.21      733.35    151.16 o 
   9  35   5      898.34      825.03    111.22 o 
  11  35   5     1317.60     1191.63    130.56 o 
  13  35   5      181.57      150.02     91.60 o 
  15  35   5      237.08       68.08     98.15 o 
  17  35   5      118.75     -113.89    113.89 o 
   1  37   5     2235.58     1995.85    194.28 o 
   3  37   5      667.01      565.79    106.29 o 
   5  37   5       20.29       23.15    110.08 o 
   7  37   5      502.17      599.92    119.66 o 
   9  37   5      607.31      559.19    122.74 o 
  11  37   5     1324.23     1223.56    131.13 o 
  13  37   5      173.00       88.06     90.06 o 
  15  37   5      220.14       83.69    118.41 o 
  17  37   5       92.17      -18.29    131.38 o 
   1  39   5     3421.56     3271.75    241.41 o 
   3  39   5     3485.88     3382.03    329.64 o 
   5  39   5        4.00       78.49     85.32 o 
   7  39   5      861.09      885.48    139.92 o 
   9  39   5      650.49      447.46    125.47 o 
  11  39   5      833.15      716.59    139.12 o 
  13  39   5       81.23       40.00     97.33 o 
  15  39   5       13.51      -42.54    112.05 o 
  17  39   5       81.02       80.73    164.96 o 
   1  41   5     2552.66     2397.48    452.72 o 
   3  41   5     3031.47     2545.02    308.23 o 
   5  41   5       17.57      -25.16     83.57 o 
   7  41   5      629.01      571.54    122.65 o 
   9  41   5       77.84       80.09    105.69 o 
  11  41   5      102.85       80.29    117.75 o 
  13  41   5       29.16      -25.88     96.24 o 
  15  41   5        3.96      -46.97    116.35 o 
  17  41   5       51.96      -27.83    229.04 o 
   1  43   5      607.86      407.79    281.48 o 
   3  43   5     1112.17      993.80    171.55 o 
   5  43   5        2.54     -109.09    111.48 o 
   7  43   5      367.79      276.64    110.74 o 
   9  43   5       22.36       77.15    104.08 o 
  11  43   5       80.47      215.83    123.01 o 
  13  43   5       54.42      -92.61    132.26 o 
  15  43   5        5.68     -137.95    189.70 o 
   1  45   5      710.13      628.41    157.51 o 
   3  45   5      429.62      258.47    135.99 o 
   5  45   5        7.82      -33.91    118.03 o 
   7  45   5      117.49      -72.95     99.03 o 
   9  45   5       91.57      -33.46    110.81 o 
  11  45   5       90.61       12.45    121.31 o 
  13  45   5       14.50     -141.02    141.02 o 
   1  47   5      666.17      639.89    162.45 o 
   3  47   5      665.49      363.99    145.98 o 
   5  47   5        2.79       79.10    130.60 o 
   7  47   5      343.55      268.14    151.97 o 
   9  47   5      112.18      124.67    119.66 o 
  11  47   5      575.66      582.92    151.60 o 
  13  47   5       58.98      148.74    223.69 o 
   1  49   5      178.93      203.93    135.92 o 
   3  49   5      376.12      331.84    156.87 o 
   5  49   5       20.08      105.12    140.40 o 
   7  49   5     1297.54     1414.96    211.47 o 
   9  49   5      130.66       95.12    155.00 o 
  11  49   5     1789.50     2003.53    370.31 o 
  13  49   5       48.43      176.07    237.60 o 
   1  51   5      217.11      291.71    188.37 o 
   3  51   5      294.34      339.36    160.25 o 
   5  51   5       10.51       52.02    142.88 o 
   7  51   5     1069.51      787.73    195.25 o 
   9  51   5      220.37      196.17    170.15 o 
  11  51   5     1542.48     1457.69    346.76 o 
   1  53   5       66.70      -78.28    214.05 o 
   3  53   5       36.12      -51.86    140.15 o 
   5  53   5        0.51      232.77    154.87 o 
   7  53   5      642.27      839.65    198.51 o 
   9  53   5      130.58        2.14    229.04 o 
  11  53   5      682.17      952.53    308.23 o 
   1  55   5       74.56     -110.17    146.59 o 
   3  55   5      127.62       16.33    152.69 o 
   5  55   5        1.86        6.26    150.85 o 
   7  55   5       93.49       30.06    154.69 o 
   9  55   5       42.27      192.65    241.88 o 
   1  57   5       44.69       50.05    148.94 o 
   3  57   5       16.76     -148.77    148.77 o 
   5  57   5        6.00     -140.79    140.79 o 
   7  57   5       29.30      274.37    179.35 o 
   1  59   5       63.53      177.36    161.93 o 
   3  59   5       41.50       61.68    164.96 o 
   5  59   5        2.81      176.55    180.10 o 
   7  59   5       59.79      288.97    256.86 o 
   1  61   5       45.72     -155.00    155.00 o 
   3  61   5       24.80      162.19    176.91 o 
   5  61   5       14.00     -137.75    170.17 o 
   1  63   5        7.86       31.16    172.53 o 
   3  63   5       17.18     -157.90    157.90 o 
   1  65   5       10.88      177.66    273.99 o 
   3  65   5       23.10       53.51    259.00 o 
   2   0   6    12696.50    12091.34    399.57 o 
   6   0   6    23751.12    22402.47    512.29 o 
  10   0   6     7376.57     6946.27    322.74 o 
  14   0   6     6580.98     6847.50    346.99 o 
  18   0   6     1057.80      702.09    398.14 o 
   0   2   6       90.96       11.64     68.76 o 
   2   2   6     6715.89     6340.01    256.43 o 
   4   2   6        9.76      -23.75     40.83 o 
   6   2   6     2996.39     6208.43    757.00 o 
   8   2   6        8.62       46.82     55.54 o 
  10   2   6      117.55      838.74    125.75 o 
  12   2   6       18.17      -33.88     71.33 o 
  14   2   6      645.97      779.78    132.42 o 
  16   2   6       21.51       25.25     90.22 o 
  18   2   6      859.45      654.90    147.68 o 
  20   2   6        2.32     -108.75    108.75 o 
   2   4   6    11825.24    12083.89    275.62 o 
   4   4   6       10.64      -20.99     48.03 o 
   6   4   6    40340.10    43500.67    985.03 o 
   8   4   6        2.61       48.38     56.63 o 
  10   4   6     8745.63     9351.23    368.59 o 
  12   4   6       52.58       53.23     77.60 o 
  14   4   6     1419.87     1665.60    210.17 o 
  16   4   6        4.30      163.89     95.59 o 
  18   4   6      526.93      524.52    176.75 o 
  20   4   6        0.30       -3.31    110.92 o 
   0   6   6        3.56       20.88     56.87 o 
   2   6   6    13922.85    17243.61    561.44 o 
   4   6   6       17.31       -8.56     54.80 o 
   6   6   6    33210.43    38118.70    773.83 o 
   8   6   6        7.54       13.51     69.71 o 
  10   6   6     9169.93     9115.35    349.87 o 
  12   6   6        7.84       67.03     76.21 o 
  14   6   6     6262.40     6753.45    244.13 o 
  16   6   6        6.88      -67.99     88.46 o 
  18   6   6      911.60      895.19    138.88 o 
  20   6   6        0.17     -109.23    114.63 o 
   2   8   6     1592.46     3760.57   1388.13 o 
   4   8   6       18.40        3.07     45.58 o 
   6   8   6    24811.16    27141.94    476.91 o 
   8   8   6        3.63      -12.28     68.12 o 
  10   8   6     7790.50     7778.24    209.20 o 
  12   8   6       15.98      -57.96     75.23 o 
  14   8   6     2049.71     2413.72    161.38 o 
  16   8   6        2.52      -15.37     85.08 o 
  18   8   6     1184.07     1371.67    204.10 o 
  20   8   6        2.03      -67.38    136.58 o 
   0  10   6       39.20       27.83    111.31 o 
   2  10   6    71456.02    71231.58   2497.93 o 
   4  10   6        4.40      -24.39     44.31 o 
   6  10   6    35984.68    36874.41    612.25 o 
   8  10   6        2.29       14.86     54.71 o 
  10  10   6     3224.83     3933.47    151.25 o 
  12  10   6        8.74        5.23     75.37 o 
  14  10   6     2036.24     2004.96    152.39 o 
  16  10   6        6.15      174.79     95.64 o 
  18  10   6      570.14      741.07    137.21 o 
  20  10   6        0.41     -136.87    157.06 o 
   2  12   6     2793.91     4599.32    197.11 o 
   4  12   6       45.28       72.43     57.89 o 
   6  12   6     9640.12     8678.74    313.26 o 
   8  12   6        5.01      -17.98     54.65 o 
  10  12   6     6139.50     5541.38    183.83 o 
  12  12   6       19.32      -46.07     60.97 o 
  14  12   6     2597.03     2740.03    169.99 o 
  16  12   6        1.17       41.68     94.98 o 
  18  12   6      402.92      145.68    109.87 o 
  20  12   6        0.04     -159.25    159.25 o 
   0  14   6      116.88      131.48     85.03 o 
   2  14   6    31471.38    29323.88    847.78 o 
   4  14   6       16.62       25.47     65.50 o 
   6  14   6    15906.13    14832.55    338.84 o 
   8  14   6        2.58      -48.08     53.68 o 
  10  14   6     2264.57     2441.38    174.98 o 
  12  14   6       12.44       47.42     69.04 o 
  14  14   6      691.25      551.33    126.63 o 
  16  14   6       12.52       41.65     94.68 o 
  18  14   6     1011.25      690.99    162.39 o 
  20  14   6        0.66     -211.91    211.91 o 
   2  16   6    11195.68    11095.50    318.41 o 
   4  16   6        2.31      -16.45     56.32 o 
   6  16   6    24561.32    25660.73    654.37 o 
   8  16   6        2.98      -51.53     51.53 o 
  10  16   6     3869.57     3861.54    142.91 o 
  12  16   6       15.11       43.01     82.18 o 
  14  16   6     2311.95     2320.61    162.82 o 
  16  16   6        2.22      -80.31     89.16 o 
  18  16   6      575.40      576.07    156.49 o 
   0  18   6       28.70      -18.37     76.39 o 
   2  18   6    30167.51    29948.07   1283.10 o 
   4  18   6        4.20      -26.67     65.26 o 
   6  18   6    10587.34     9665.66    286.76 o 
   8  18   6        7.26      -11.91     55.72 o 
  10  18   6     1057.18      916.37     99.27 o 
  12  18   6        4.46      -61.17     61.17 o 
  14  18   6      127.00      145.16     77.09 o 
  16  18   6        0.45      134.78    118.67 o 
  18  18   6      992.48     1019.41    178.79 o 
   2  20   6     2757.03     2924.08    132.83 o 
   4  20   6       24.31      -77.43    107.55 o 
   6  20   6     9787.22     9360.91    543.76 o 
   8  20   6        5.26        4.65     59.59 o 
  10  20   6     2307.13     1761.08    109.65 o 
  12  20   6       21.19      -12.65     64.11 o 
  14  20   6      615.17      460.71     88.73 o 
  16  20   6        5.03       74.55    105.27 o 
  18  20   6      115.16      330.71    134.59 o 
  20  20   6        4.88      207.63    312.52 o 
   0  22   6        3.06      -19.60     75.50 o 
   2  22   6    26789.66    24299.48    716.47 o 
   4  22   6        7.28      -19.43     56.56 o 
   6  22   6    27678.94    27906.52    674.18 o 
   8  22   6        5.74      -75.68     75.68 o 
  10  22   6     1735.47     1600.50    107.90 o 
  12  22   6        3.63      -64.51     64.51 o 
  14  22   6      893.47      889.82    147.85 o 
  16  22   6       13.35       16.64    106.76 o 
  18  22   6      669.67      527.18    144.17 o 
  20  22   6        2.90      -96.32    280.41 o 
   2  24   6      635.71      929.89     87.96 o 
   4  24   6        9.52       31.61     69.86 o 
   6  24   6    11495.10    11629.81    347.13 o 
   8  24   6        3.36       59.91     65.69 o 
  10  24   6     6431.17     6273.56    183.67 o 
  12  24   6        0.60      -59.43     65.99 o 
  14  24   6      489.51      342.72     94.96 o 
  16  24   6        5.53      -51.43     99.75 o 
  18  24   6      230.52      124.08    127.01 o 
   0  26   6       25.21       39.85     78.80 o 
   2  26   6    19708.51    17570.66    758.49 o 
   4  26   6       12.53      -40.20     75.28 o 
   6  26   6    19148.99    20104.87    507.36 o 
   8  26   6        7.06      -14.25     71.79 o 
  10  26   6     2338.89     2075.40    121.41 o 
  12  26   6        1.60        6.46     77.03 o 
  14  26   6     1426.14     1207.38    124.77 o 
  16  26   6       10.18      -85.47     85.47 o 
  18  26   6      303.42      186.03    128.48 o 
   2  28   6     1828.24     1751.88    134.17 o 
   4  28   6        0.96       82.75    161.12 o 
   6  28   6    13635.12    14811.56    638.92 o 
   8  28   6        0.94      -73.14     73.99 o 
  10  28   6     4059.27     4340.69    296.86 o 
  12  28   6       19.09      -13.37     75.31 o 
  14  28   6      521.65      363.95    100.23 o 
  16  28   6        4.06       71.31     96.82 o 
  18  28   6      314.03      294.47    185.27 o 
   0  30   6        7.57      -20.28     85.62 o 
   2  30   6    23701.86    20564.90   1293.82 o 
   4  30   6        3.68      -67.98     67.98 o 
   6  30   6    17627.99    17762.31    475.27 o 
   8  30   6       20.28       46.23     79.02 o 
  10  30   6     2270.27     2680.33    189.30 o 
  12  30   6       12.87       44.51     86.25 o 
  14  30   6      639.47      704.49    120.96 o 
  16  30   6        0.97      -77.08     91.98 o 
  18  30   6      444.72      258.34    326.43 o 
   2  32   6     1280.80     1405.11    125.77 o 
   4  32   6        2.45      -58.47     77.32 o 
   6  32   6     8881.77     9791.78    354.42 o 
   8  32   6       18.45       30.43     81.56 o 
  10  32   6     4755.52     4590.47    235.93 o 
  12  32   6       12.05      -74.22     88.84 o 
  14  32   6     2286.66     2269.82    157.82 o 
  16  32   6        1.49       62.68    100.38 o 
  18  32   6      409.09        6.42    218.33 o 
   0  34   6       34.42     -109.17    141.27 o 
   2  34   6     4707.12     4096.21    189.50 o 
   4  34   6        2.84      -70.55     70.55 o 
   6  34   6     2238.71     2057.89    160.56 o 
   8  34   6       10.13      -88.82     88.82 o 
  10  34   6      694.52      726.50    133.81 o 
  12  34   6        0.19      -83.73     83.73 o 
  14  34   6      602.55      422.74    111.34 o 
  16  34   6        0.87      -99.91     99.91 o 
  18  34   6      391.23      515.23    202.28 o 
   2  36   6     1733.99     1732.89    196.75 o 
   4  36   6        0.12      -28.25    103.33 o 
   6  36   6     9419.84     9629.53    321.40 o 
   8  36   6        3.08      -86.34     86.34 o 
  10  36   6     4215.57     3751.29    224.52 o 
  12  36   6        3.83      -90.76     90.76 o 
  14  36   6     1261.19     1160.93    161.47 o 
  16  36   6        0.24      -63.02    118.55 o 
   0  38   6        2.59      229.04    177.66 o 
   2  38   6     4464.77     3908.77    266.07 o 
   4  38   6        4.98       19.37    107.44 o 
   6  38   6     2350.63     2399.68    175.51 o 
   8  38   6        0.24      -90.16     90.16 o 
  10  38   6       43.52      184.68    130.81 o 
  12  38   6        0.29       32.03    104.03 o 
  14  38   6      123.21       96.31    114.70 o 
  16  38   6        1.89     -188.37    188.37 o 
   2  40   6      774.71      660.63    277.20 o 
   4  40   6        5.18     -106.70    106.70 o 
   6  40   6     5642.49     5911.52    253.68 o 
   8  40   6        1.76      -29.78     97.83 o 
  10  40   6     1719.46     1552.35    269.53 o 
  12  40   6        0.56       18.38    111.87 o 
  14  40   6       37.30       95.14    124.03 o 
   0  42   6       22.99      214.05    188.37 o 
   2  42   6     3089.79     3259.37    256.97 o 
   4  42   6        2.73     -112.94    118.46 o 
   6  42   6     3815.26     4190.71    293.06 o 
   8  42   6        4.53      -54.79    119.77 o 
  10  42   6       75.11       31.06    111.68 o 
  12  42   6        1.73      -20.67    120.30 o 
  14  42   6      190.90      114.31    132.35 o 
   2  44   6        5.77      -36.34    140.20 o 
   4  44   6        5.21      -59.24    120.63 o 
   6  44   6     1107.56     1349.73    361.75 o 
   8  44   6       20.95      -96.18     96.18 o 
  10  44   6     1685.30     1535.41    178.25 o 
  12  44   6        4.52      -98.52    119.86 o 
  14  44   6      422.59      168.75    177.80 o 
   0  46   6       71.31      -53.51    179.80 o 
   2  46   6     2393.93     2179.95    229.30 o 
   4  46   6       11.54      -28.88    126.21 o 
   6  46   6     1468.48     1916.36    230.00 o 
   8  46   6        6.84      -52.81    214.05 o 
  10  46   6      796.99      598.07    153.64 o 
  12  46   6        0.01      148.46    137.11 o 
  14  46   6      590.75      398.14    280.41 o 
   2  48   6     1182.09     1469.32    212.84 o 
   4  48   6        2.14       30.26    265.42 o 
   6  48   6     3468.74     3601.58    323.22 o 
   8  48   6        0.09       81.20    149.08 o 
  10  48   6     1600.37     1826.59    196.71 o 
  12  48   6        1.08       57.47    139.81 o 
   0  50   6        1.66      -98.46    171.24 o 
   2  50   6     4630.90     3772.56    296.56 o 
   4  50   6        0.79      -75.58    137.11 o 
   6  50   6     1556.76     1160.17    209.43 o 
   8  50   6       17.66     -131.10    220.47 o 
  10  50   6      565.02      585.45    193.22 o 
  12  50   6        7.17     -216.19    216.19 o 
   2  52   6      897.63     1316.39    208.45 o 
   4  52   6        8.12       47.13    148.12 o 
   6  52   6     2585.01     2779.60    331.78 o 
   8  52   6        1.49      100.00    165.48 o 
  10  52   6      920.79     1038.15    316.80 o 
   0  54   6        7.76       94.18    222.61 o 
   2  54   6     3088.59     3264.31    378.87 o 
   4  54   6        0.99       99.81    262.21 o 
   6  54   6     2346.90     2580.38    738.48 o 
   8  54   6        3.60       40.67    160.44 o 
   2  56   6      287.38      674.34    368.17 o 
   4  56   6        4.45      160.70    165.00 o 
   6  56   6      979.98      676.95    259.00 o 
   8  56   6        1.17      282.55    273.99 o 
   0  58   6       15.20       55.65    229.04 o 
   2  58   6     2821.60     3051.20    497.67 o 
   4  58   6        0.53      -78.99    192.65 o 
   6  58   6     2238.64     2294.64    398.14 o 
   8  58   6       11.40      250.44    276.13 o 
   2  60   6      212.42      304.16    190.06 o 
   4  60   6        1.56     -124.15    246.16 o 
   6  60   6      461.33      592.92    299.67 o 
   2  62   6     1340.84     1562.58    368.17 o 
   4  62   6        0.43     -233.32    233.32 o 
   1   1   7     2187.83     2160.01    129.83 o 
   3   1   7     2117.35     2115.78    131.95 o 
   5   1   7     9713.02     9691.29    205.92 o 
   7   1   7       22.16      -62.93     62.93 o 
   9   1   7    16338.96    15298.66    507.62 o 
  11   1   7      363.45      538.29    103.81 o 
  13   1   7     2086.96     1942.44    151.63 o 
  15   1   7      141.89       33.75     92.01 o 
  17   1   7      153.56       31.87    101.44 o 
  19   1   7      126.32      214.12    122.18 o 
   1   3   7     1083.25     1358.28     88.09 o 
   3   3   7     1784.61     2078.08    139.74 o 
   5   3   7     6176.75     6516.25    172.23 o 
   7   3   7        3.40      -41.81     53.90 o 
   9   3   7     7432.58     8238.33    260.44 o 
  11   3   7      387.99      210.61     88.46 o 
  13   3   7      558.45      775.69    125.13 o 
  15   3   7      141.71      -27.89     86.76 o 
  17   3   7       13.51      191.68    106.23 o 
  19   3   7      171.20       73.89    118.97 o 
   1   5   7      443.62      643.70     81.17 o 
   3   5   7     1723.18     1646.85     94.45 o 
   5   5   7     4722.48     4619.25    149.33 o 
   7   5   7       35.80       43.00     59.13 o 
   9   5   7     5976.56     6125.00    255.82 o 
  11   5   7      566.94      553.68    102.81 o 
  13   5   7      264.06      350.90    102.76 o 
  15   5   7      190.90      172.24     97.96 o 
  17   5   7       92.06      160.54    149.54 o 
  19   5   7      156.90      147.11    119.46 o 
   1   7   7      977.09      935.93    103.51 o 
   3   7   7     1537.70     1434.16     90.87 o 
   5   7   7     4408.63     4133.58    177.00 o 
   7   7   7        9.21      -56.22     58.04 o 
   9   7   7     6888.55     6665.98    231.16 o 
  11   7   7      166.31        9.38     81.24 o 
  13   7   7      742.35      885.56    121.25 o 
  15   7   7        2.68      101.45     97.57 o 
  17   7   7      391.19      453.82    124.49 o 
  19   7   7      104.74      291.29    125.60 o 
   1   9   7     2165.30     2648.52    398.74 o 
   3   9   7      691.57      727.90     94.85 o 
   5   9   7     2874.01     2740.19    140.20 o 
   7   9   7       17.88       33.13     58.11 o 
   9   9   7     3208.59     3408.25    146.07 o 
  11   9   7       14.95      149.01     84.88 o 
  13   9   7     1293.19     1519.21    142.37 o 
  15   9   7       43.05       28.17     89.21 o 
  17   9   7     1095.45     1426.18    155.32 o 
  19   9   7       71.87     -118.33    118.33 o 
   1  11   7     2053.44     2161.76    158.19 o 
   3  11   7      646.57      629.53    100.31 o 
   5  11   7     1579.86     1718.66    178.06 o 
   7  11   7       21.57      -55.56     55.56 o 
   9  11   7     2275.16     2243.53    124.51 o 
  11  11   7       89.75      175.03     89.20 o 
  13  11   7     1393.78     1551.80    142.35 o 
  15  11   7       17.33       11.37     93.23 o 
  17  11   7     1482.64     1443.18    160.37 o 
  19  11   7       88.71      124.34    136.38 o 
   1  13   7      389.18      603.88    119.88 o 
   3  13   7     1287.97     1050.99    116.13 o 
   5  13   7     1105.65     1129.67    122.59 o 
   7  13   7        0.32      -14.64     58.22 o 
   9  13   7     2838.71     2784.70    129.45 o 
  11  13   7      314.07      212.61     89.03 o 
  13  13   7      504.05      812.38    127.60 o 
  15  13   7       81.51       89.81     95.82 o 
  17  13   7      582.72      425.60    129.97 o 
  19  13   7      100.09      648.58    293.25 o 
   1  15   7     1092.14     1269.73    177.50 o 
   3  15   7      858.15      585.99    101.70 o 
   5  15   7      881.15      610.58    105.34 o 
   7  15   7        1.14       75.56     75.08 o 
   9  15   7     3471.49     3453.36    140.82 o 
  11  15   7     1436.02     1530.72    109.29 o 
  13  15   7      251.06      237.99     97.86 o 
  15  15   7      943.76      776.38    121.25 o 
  17  15   7       93.36      295.04    117.86 o 
  19  15   7      199.00      175.52    269.71 o 
   1  17   7     1924.22     1685.29    204.53 o 
   3  17   7      548.73      408.82     93.82 o 
   5  17   7      582.25      553.50    103.80 o 
   7  17   7        4.78       23.65     70.56 o 
   9  17   7     3773.46     3775.53    145.81 o 
  11  17   7     2369.83     2527.89    148.86 o 
  13  17   7       46.16       -4.89     79.61 o 
  15  17   7     1392.99     1083.99    127.31 o 
  17  17   7       22.13      197.77    132.25 o 
  19  17   7      176.49      107.03    280.41 o 
   1  19   7      851.86      837.43     94.27 o 
   3  19   7      949.74      695.33    107.35 o 
   5  19   7      290.82      220.37     93.31 o 
   7  19   7        6.75      -37.67     67.45 o 
   9  19   7     2320.13     2314.70    228.74 o 
  11  19   7     1277.85     1382.33    120.39 o 
  13  19   7      123.16      -16.87    106.36 o 
  15  19   7      682.62      705.27    116.18 o 
  17  19   7       42.20      -98.58    110.12 o 
  19  19   7      173.55      181.94    278.27 o 
   1  21   7      837.01      894.22     94.69 o 
   3  21   7     1199.60      989.09    124.51 o 
   5  21   7      617.37      623.65    147.65 o 
   7  21   7        1.83      -70.13     70.13 o 
   9  21   7      473.30      376.36     85.73 o 
  11  21   7      216.27      140.12     75.16 o 
  13  21   7      416.82      484.70     89.84 o 
  15  21   7      228.09      183.64    116.11 o 
  17  21   7      268.37      468.19    146.08 o 
   1  23   7     1389.32     1493.46    145.65 o 
   3  23   7     1289.37     1040.90    105.53 o 
   5  23   7       37.76       74.91     86.21 o 
   7  23   7        0.89      -59.78    154.93 o 
   9  23   7      134.87      187.59     84.02 o 
  11  23   7       13.09       16.82     78.32 o 
  13  23   7      315.10      251.59     86.08 o 
  15  23   7       20.75       -0.64    103.51 o 
  17  23   7      375.64      345.86    132.01 o 
   1  25   7      620.99      708.99     88.19 o 
   3  25   7     1612.13     1385.44    132.92 o 
   5  25   7      929.73      594.47    109.24 o 
   7  25   7        0.33      109.94     93.62 o 
   9  25   7     1051.48     1129.06    122.48 o 
  11  25   7       58.24      -31.82     76.35 o 
  13  25   7      384.32      321.17    192.48 o 
  15  25   7       26.56     -100.70    100.70 o 
  17  25   7      248.18      153.65    135.32 o 
   1  27   7      179.88      252.69     85.67 o 
   3  27   7     1065.26     1199.17    128.64 o 
   5  27   7      927.07      979.39    156.63 o 
   7  27   7        2.43       -1.87     86.67 o 
   9  27   7     1840.42     1915.54    147.20 o 
  11  27   7      213.16      125.82     84.38 o 
  13  27   7      480.80      477.45    139.31 o 
  15  27   7      109.31        5.06    109.24 o 
  17  27   7      267.75      243.68    199.25 o 
   1  29   7       71.44      -41.58     72.68 o 
   3  29   7      248.12      381.16    137.77 o 
   5  29   7     1459.61     1578.93    178.42 o 
   7  29   7        1.98        4.84    106.83 o 
   9  29   7     2906.19     2889.91    182.59 o 
  11  29   7      592.79      462.26    112.40 o 
  13  29   7      325.07      451.58    169.60 o 
  15  29   7      179.72      120.31    114.11 o 
  17  29   7      295.21      505.16    318.94 o 
   1  31   7      168.42      247.57     87.11 o 
   3  31   7      119.22       79.94     85.34 o 
   5  31   7     1685.77     1658.34    233.22 o 
   7  31   7       13.80      -84.77     84.77 o 
   9  31   7     3593.04     3413.64    252.42 o 
  11  31   7      432.03      382.39    127.91 o 
  13  31   7      534.23      568.41    128.33 o 
  15  31   7      130.42      185.19    126.05 o 
  17  31   7      323.09      618.61    325.36 o 
   1  33   7      904.56      753.90    153.62 o 
   3  33   7     1133.12      966.65    126.01 o 
   5  33   7     1794.46     1636.97    150.68 o 
   7  33   7        6.05      -48.59     88.49 o 
   9  33   7     2324.33     2267.88    185.48 o 
  11  33   7      189.34      180.61    102.87 o 
  13  33   7      360.56      457.44    128.97 o 
  15  33   7       65.40      103.45    117.19 o 
  17  33   7      213.88      295.39    314.66 o 
   1  35   7     1246.26     1057.43    179.24 o 
   3  35   7      838.20      797.49    166.47 o 
   5  35   7     1002.62     1223.74    139.01 o 
   7  35   7        0.46       42.75     96.88 o 
   9  35   7     1217.49      984.54    143.74 o 
  11  35   7       65.71     -119.75    169.49 o 
  13  35   7      272.11      311.25    124.90 o 
  15  35   7       13.14       14.18    123.79 o 
   1  37   7     1305.13     1200.00    262.21 o 
   3  37   7      789.87      676.40    159.90 o 
   5  37   7     1071.95     1136.92    165.56 o 
   7  37   7        4.30       83.88    101.63 o 
   9  37   7      848.99      766.90    140.23 o 
  11  37   7       10.32     -101.28    101.28 o 
  13  37   7      156.97      145.67    118.58 o 
  15  37   7       16.56        8.25    138.89 o 
   1  39   7      886.41      510.08    150.46 o 
   3  39   7      471.75      225.96    148.77 o 
   5  39   7      925.10     1029.78    183.47 o 
   7  39   7        1.75      141.84    100.74 o 
   9  39   7      774.52      671.17    175.30 o 
  11  39   7        4.43      -63.38    175.77 o 
  13  39   7      112.93      110.88    118.32 o 
  15  39   7        2.58      181.18    186.37 o 
   1  41   7      477.73      345.22    165.89 o 
   3  41   7      141.73      204.42    140.33 o 
   5  41   7      963.83      830.75    180.42 o 
   7  41   7        3.24       66.59    101.56 o 
   9  41   7      615.17      582.83    139.93 o 
  11  41   7       30.51       66.54    121.54 o 
  13  41   7       92.90      120.63    126.22 o 
  15  41   7       16.87       79.20    267.56 o 
   1  43   7      138.55      -40.81    123.18 o 
   3  43   7       34.85      128.68    133.64 o 
   5  43   7      677.97      778.07    181.94 o 
   7  43   7        0.46      -12.26    145.55 o 
   9  43   7      521.83      345.74    129.79 o 
  11  43   7        4.41       65.74    122.93 o 
  13  43   7       95.26       46.46    136.10 o 
   1  45   7      281.33      440.80    156.60 o 
   3  45   7       91.14     -102.03    122.83 o 
   5  45   7      582.39      743.20    185.27 o 
   7  45   7        1.37       60.47    147.29 o 
   9  45   7      528.12      437.22    135.73 o 
  11  45   7       17.73     -101.97    119.51 o 
  13  45   7       93.88       -6.06    341.41 o 
   1  47   7      280.04      124.21    146.05 o 
   3  47   7       59.04      187.30    152.87 o 
   5  47   7      583.26      643.45    183.12 o 
   7  47   7        2.47       29.65    143.77 o 
   9  47   7      707.32     1018.67    221.73 o 
  11  47   7       33.89      -73.66    127.74 o 
  13  47   7      226.35      453.79    310.38 o 
   1  49   7      276.35      102.22    151.15 o 
   3  49   7      156.65      -81.07    145.07 o 
   5  49   7      534.52      604.33    186.37 o 
   7  49   7        7.42      161.55    165.73 o 
   9  49   7      828.76      564.21    199.93 o 
  11  49   7       83.38       36.39    259.00 o 
   1  51   7      104.69      155.94    155.00 o 
   3  51   7      145.48       28.05    150.66 o 
   5  51   7      351.10       -2.05    204.42 o 
   7  51   7        0.62       -7.53    157.25 o 
   9  51   7      742.33      650.72    284.69 o 
  11  51   7       61.71      158.40    276.13 o 
   1  53   7      104.73      -99.54    301.81 o 
   3  53   7      155.07     -127.99    127.99 o 
   5  53   7      159.84      331.04    184.08 o 
   7  53   7        0.06      214.05    267.56 o 
   9  53   7      218.81     -235.46    235.46 o 
   1  55   7       20.71       26.62    161.15 o 
   3  55   7       57.27     -153.05    153.05 o 
   5  55   7       20.45     -205.49    205.49 o 
   7  55   7        0.20      173.38    259.00 o 
   1  57   7        8.04      139.42    171.57 o 
   3  57   7        6.00      -70.64    237.60 o 
   5  57   7       20.89      353.19    291.11 o 
   0   0   8    11622.20    10655.50    567.24 o 
   4   0   8     9366.43     8345.56    249.75 o 
   8   0   8      897.96     1385.02    183.33 o 
  12   0   8       62.45      304.53    272.92 o 
  16   0   8      351.63       61.97    154.12 o 
   2   2   8       12.49      -27.67     62.71 o 
   4   2   8    10012.00    10242.83    255.31 o 
   6   2   8       27.40       28.21     94.43 o 
   8   2   8     7096.24     8878.03    278.38 o 
  10   2   8        8.71       -5.54     86.28 o 
  12   2   8     2383.50     2646.49    174.30 o 
  14   2   8        3.00       82.86     92.82 o 
  16   2   8      629.54      561.45    130.25 o 
  18   2   8        0.17      225.18    117.84 o 
   0   4   8    11159.44    11043.60    409.37 o 
   2   4   8       14.26      -63.34     63.34 o 
   4   4   8     9092.41    10061.78    296.29 o 
   6   4   8        0.94      -57.40     62.71 o 
   8   4   8     6336.02     7275.57    247.90 o 
  10   4   8        4.87      -56.25     79.89 o 
  12   4   8     1523.14     1810.62    151.97 o 
  14   4   8        7.16      -57.51     84.93 o 
  16   4   8      268.07      170.77    115.12 o 
  18   4   8        1.71      -63.96    121.42 o 
   2   6   8        3.03      -58.75     58.75 o 
   4   6   8     6719.28     7302.51    272.78 o 
   6   6   8        6.19      -33.08     68.17 o 
   8   6   8     8172.51     8791.29    275.71 o 
  10   6   8       13.45       39.27     95.78 o 
  12   6   8     2488.64     2370.06    166.86 o 
  14   6   8       11.45       67.27     93.08 o 
  16   6   8      987.69      813.01    140.19 o 
  18   6   8        0.57      -38.47    110.00 o 
   0   8   8    18245.73    18492.20   1208.32 o 
   2   8   8       27.15      -25.18     79.28 o 
   4   8   8    21103.96    21280.76    632.74 o 
   6   8   8        1.35      -65.83     65.83 o 
   8   8   8    11253.44    11766.70    337.54 o 
  10   8   8       10.96      -79.30     79.48 o 
  12   8   8     2135.52     1869.40    152.36 o 
  14   8   8       13.95       84.78     93.65 o 
  16   8   8      221.74      329.22    118.88 o 
  18   8   8        1.54       78.59    144.66 o 
   2  10   8        0.15      -77.15     77.15 o 
   4  10   8     2402.75     3298.45    248.25 o 
   6  10   8        1.76      -63.74     63.74 o 
   8  10   8     4192.13     4398.64    174.95 o 
  10  10   8        6.07      -74.54     74.54 o 
  12  10   8     2364.52     2172.25    162.26 o 
  14  10   8        6.72       -5.47     93.90 o 
  16  10   8     1221.42     1107.44    187.23 o 
  18  10   8        0.67      -19.05    166.70 o 
   0  12   8    32569.41    33353.60   1343.06 o 
   2  12   8       65.15      -76.09     76.09 o 
   4  12   8    25101.08    24480.87    670.46 o 
   6  12   8        2.69      111.51     77.96 o 
   8  12   8     5354.21     5461.36    193.44 o 
  10  12   8        3.81       26.99     88.01 o 
  12  12   8     1390.12     1530.66    145.77 o 
  14  12   8       13.66       62.66     95.23 o 
  16  12   8      189.37      423.86    119.08 o 
  18  12   8        3.30     -126.24    157.75 o 
   2  14   8       16.58      -82.36     82.36 o 
   4  14   8     8978.50     8597.24    311.00 o 
   6  14   8       26.29      -83.01     83.01 o 
   8  14   8     6708.32     6635.43    212.05 o 
  10  14   8       24.03      -79.68     79.68 o 
  12  14   8     1649.32     1823.44    163.56 o 
  14  14   8       16.47       36.08     87.23 o 
  16  14   8      489.30      500.37    124.75 o 
  18  14   8        1.09       -5.49    169.41 o 
   0  16   8    34095.17    36044.11   2383.47 o 
   2  16   8       23.67      -64.79     84.30 o 
   4  16   8     9773.47     9198.34    332.61 o 
   6  16   8       10.40      -25.82     87.84 o 
   8  16   8      981.35     1393.22    117.52 o 
  10  16   8        0.02      -52.31     72.46 o 
  12  16   8      773.40      747.64    128.44 o 
  14  16   8        2.43       90.78     95.46 o 
  16  16   8     1233.87     1384.43    173.12 o 
  18  16   8        0.68     -235.46    235.46 o 
   2  18   8       17.49      -56.33     66.80 o 
   4  18   8     4309.47     4307.29    230.94 o 
   6  18   8       17.26      -52.21     84.83 o 
   8  18   8     1713.60     1844.80    134.18 o 
  10  18   8       10.61        3.70     74.13 o 
  12  18   8      228.26      126.93     97.27 o 
  14  18   8       10.40      -81.48     97.39 o 
  16  18   8       85.07      111.00    105.56 o 
  18  18   8        0.32       10.70    280.41 o 
   0  20   8     2121.36     2297.68    201.03 o 
   2  20   8       30.25       -4.92     72.34 o 
   4  20   8     1404.56     1203.25    139.82 o 
   6  20   8        4.02      -58.92     82.74 o 
   8  20   8      380.04      228.09     87.15 o 
  10  20   8        2.41      -16.35     77.73 o 
  12  20   8     1027.24      820.59    140.88 o 
  14  20   8       14.24      129.14    105.23 o 
  16  20   8      845.32      783.22    323.86 o 
   2  22   8        5.98      -10.63     73.63 o 
   4  22   8      104.87      304.44    108.34 o 
   6  22   8        6.12       38.67     88.43 o 
   8  22   8     1106.66      856.57    115.02 o 
  10  22   8       13.35      102.51     82.42 o 
  12  22   8      332.20       98.62    100.75 o 
  14  22   8        2.94       54.21    101.53 o 
  16  22   8      259.58      132.64    147.97 o 
   0  24   8     8525.43     7951.25    347.09 o 
   2  24   8       19.54      -39.14    107.10 o 
   4  24   8     9600.95     9233.34    624.40 o 
   6  24   8       16.06      -57.06    104.11 o 
   8  24   8      880.48      842.88    117.19 o 
  10  24   8        2.79      -16.49     80.48 o 
  12  24   8     1061.89      998.85    120.04 o 
  14  24   8        0.36       26.22    128.04 o 
  16  24   8      234.56     -126.25    181.33 o 
   2  26   8        9.43       12.61     82.48 o 
   4  26   8     1368.20     1244.83    139.68 o 
   6  26   8        5.38      -92.78     92.78 o 
   8  26   8     4404.47     4087.83    238.82 o 
  10  26   8       18.80      -72.56     81.70 o 
  12  26   8      982.08      839.32    117.20 o 
  14  26   8        3.04      331.80    181.12 o 
  16  26   8      432.94      610.05    351.05 o 
   0  28   8     8369.89     6952.40    485.90 o 
   2  28   8       11.89      -64.93    102.25 o 
   4  28   8     7791.25     7977.08    298.12 o 
   6  28   8        3.27       69.25     94.28 o 
   8  28   8     4924.12     5706.30    227.58 o 
  10  28   8       14.72      -40.23     79.07 o 
  12  28   8     1604.36     1643.28    164.73 o 
  14  28   8        3.89      -60.81    128.45 o 
  16  28   8      380.20      299.67    316.80 o 
   2  30   8        6.17       94.14     89.96 o 
   4  30   8     4093.75     4226.13    221.23 o 
   6  30   8        2.64       24.76     94.89 o 
   8  30   8     4084.75     3905.31    196.27 o 
  10  30   8        0.32       -4.33     90.65 o 
  12  30   8     1099.51     1050.84    147.32 o 
  14  30   8        0.10      132.62    116.71 o 
   0  32   8     9202.64     8761.14    575.80 o 
   2  32   8        0.92     -135.92    135.92 o 
   4  32   8     6628.17     6431.81    405.53 o 
   6  32   8        0.82      -89.07     89.07 o 
   8  32   8     2176.79     1966.22    156.21 o 
  10  32   8        5.72      -19.29    102.18 o 
  12  32   8      314.30      281.69    114.38 o 
  14  32   8        3.73       75.07    115.10 o 
   2  34   8        2.56     -123.08    123.08 o 
   4  34   8     2775.54     3118.60    200.71 o 
   6  34   8        2.10      -79.89    103.59 o 
   8  34   8     3455.21     3392.91    191.12 o 
  10  34   8        7.45      -29.14    102.36 o 
  12  34   8     1731.57     1847.58    193.41 o 
  14  34   8        0.13       -2.44    123.34 o 
   0  36   8     5728.92     5261.39    447.37 o 
   2  36   8        1.38       85.24    132.43 o 
   4  36   8     4301.76     4553.90    307.54 o 
   6  36   8        4.24      -66.87     96.06 o 
   8  36   8      835.03     1082.79    162.53 o 
  10  36   8        7.60     -119.82    119.82 o 
  12  36   8      285.35      536.44    138.46 o 
  14  36   8        1.10     -127.37    176.59 o 
   2  38   8        0.31      -36.39    128.65 o 
   4  38   8     1008.23      729.98    177.61 o 
   6  38   8        4.24      -15.18     99.80 o 
   8  38   8     1761.46     1631.69    313.96 o 
  10  38   8        7.26      -66.45    108.00 o 
  12  38   8      509.10      334.77    126.82 o 
  14  38   8        1.58     -130.57    224.75 o 
   0  40   8      486.06      389.57    220.47 o 
   2  40   8       13.74     -157.33    157.33 o 
   4  40   8      878.65      905.27    188.74 o 
   6  40   8        0.28      -28.82    141.37 o 
   8  40   8      562.14      709.04    142.80 o 
  10  40   8        0.34      -87.62    111.36 o 
  12  40   8       16.47      -50.35    122.55 o 
   2  42   8        0.13      -30.66    126.90 o 
   4  42   8      265.24      139.11    162.68 o 
   6  42   8        2.01      -56.97    139.32 o 
   8  42   8      893.88     1038.34    182.68 o 
  10  42   8        0.36      -22.85    118.64 o 
  12  42   8      311.81      399.07    146.37 o 
   0  44   8     3430.15     3981.36    438.81 o 
   2  44   8       13.39     -130.92    130.92 o 
   4  44   8     2939.53     3054.82    283.72 o 
   6  44   8        0.77      101.52    155.19 o 
   8  44   8      688.04      638.18    193.67 o 
  10  44   8        2.15      -67.12    159.10 o 
  12  44   8      421.59      278.27    259.00 o 
   2  46   8        2.94      -68.73    138.34 o 
   4  46   8     1484.16     1092.10    210.94 o 
   6  46   8        5.61      398.89    179.43 o 
   8  46   8     2190.38     2419.31    275.85 o 
  10  46   8        1.69      -55.65    239.74 o 
   0  48   8     4816.68     4670.61    481.62 o 
   2  48   8        1.90      -95.94    137.64 o 
   4  48   8     2962.58     2949.66    428.10 o 
   6  48   8        1.68        7.54    161.06 o 
   8  48   8     1164.25     1560.90    241.98 o 
   2  50   8        2.22     -141.51    141.51 o 
   4  50   8      857.99      478.42    187.57 o 
   6  50   8        4.89       84.14    164.86 o 
   0  52   8     1148.92     1209.39    321.08 o 
   2  52   8        2.73     -151.36    151.36 o 
   4  52   8     1060.92      511.58    288.97 o 
   1   1   9      160.61      297.60     86.29 o 
   3   1   9     2007.55     2514.02    157.13 o 
   5   1   9      285.91      271.92     99.24 o 
   7   1   9     5222.33     5609.00    317.07 o 
   9   1   9        0.53      -98.00     98.00 o 
  11   1   9     1353.90     1679.43    155.31 o 
  13   1   9      147.12      225.47    110.79 o 
  15   1   9      197.19      145.92    113.52 o 
  17   1   9      133.39      313.08    206.57 o 
   1   3   9      454.42      678.89     99.37 o 
   3   3   9     1903.89     1738.06    187.23 o 
   5   3   9      346.65      463.79    112.99 o 
   7   3   9     3627.68     4204.27    211.73 o 
   9   3   9        3.25       74.62     98.97 o 
  11   3   9      904.69     1243.70    143.21 o 
  13   3   9      169.71      133.81    105.44 o 
  15   3   9      234.62      208.30    115.41 o 
  17   3   9      139.62      -14.21    142.30 o 
   1   5   9     1038.30     1006.25    109.28 o 
   3   5   9     2835.16     2686.43    162.87 o 
   5   5   9      592.18      417.27    118.97 o 
   7   5   9     3699.50     4303.99    215.58 o 
   9   5   9        2.89      -71.86     87.48 o 
  11   5   9      704.03      868.78    147.87 o 
  13   5   9      149.74      186.47    110.63 o 
  15   5   9      238.92      271.25    123.44 o 
  17   5   9      123.85      -21.57    136.84 o 
   1   7   9      794.27      898.66    131.73 o 
   3   7   9     2298.78     2264.14    201.94 o 
   5   7   9      129.73       24.62     75.66 o 
   7   7   9     2590.98     2736.08    274.35 o 
   9   7   9        6.18       32.83     90.24 o 
  11   7   9      624.66      927.24    149.34 o 
  13   7   9       41.43      -12.58    101.80 o 
  15   7   9      497.13      725.46    139.61 o 
  17   7   9       54.96      -42.23    140.47 o 
   1   9   9      143.10      174.72     86.70 o 
   3   9   9      996.98      798.15    128.06 o 
   5   9   9       89.25      -20.37     79.92 o 
   7   9   9      893.84     1242.98    168.81 o 
   9   9   9       11.36       40.24     91.82 o 
  11   9   9      353.52      234.05    107.22 o 
  13   9   9       25.57        2.50    107.64 o 
  15   9   9      759.62      728.01    158.35 o 
  17   9   9        5.35       31.19    204.42 o 
   1  11   9      219.41      233.01     89.75 o 
   3  11   9      894.50      869.52    133.55 o 
   5  11   9      131.56      434.68    113.42 o 
   7  11   9      680.43      650.45    121.50 o 
   9  11   9        2.57      115.71     93.11 o 
  11  11   9      215.61      274.06    109.61 o 
  13  11   9       13.05       57.30    100.37 o 
  15  11   9      688.54      748.19    146.30 o 
  17  11   9        3.30       36.39    216.19 o 
   1  13   9      416.77      586.54    118.58 o 
   3  13   9      882.24      624.96    175.59 o 
   5  13   9      262.04      247.33    104.55 o 
   7  13   9     1301.58     1514.95    124.35 o 
   9  13   9        6.01      -46.31     90.31 o 
  11  13   9      211.38      278.70    135.94 o 
  13  13   9       58.17       94.68    111.53 o 
  15  13   9      396.91      455.03    135.40 o 
  17  13   9       57.01      -92.04    211.91 o 
   1  15   9     1057.92     1038.53    239.24 o 
   3  15   9      845.75      690.26    126.28 o 
   5  15   9     1714.49     1864.92    169.74 o 
   7  15   9     2068.98     1730.96    154.19 o 
   9  15   9        6.30      -66.51     88.31 o 
  11  15   9      240.01      -11.60     95.79 o 
  13  15   9      389.75      466.03    169.93 o 
  15  15   9      100.37      254.81    125.76 o 
  17  15   9       98.88      214.05    250.44 o 
   1  17   9     1283.21     1018.85    120.06 o 
   3  17   9      553.80      282.62    185.14 o 
   5  17   9     2779.62     2968.44    198.67 o 
   7  17   9     1860.13     2053.91    138.84 o 
   9  17   9        6.92        3.81    132.41 o 
  11  17   9      332.41      242.63    109.85 o 
  13  17   9      621.60      544.80    131.43 o 
  15  17   9       11.97       66.24    113.61 o 
  17  17   9      168.60      196.93    252.58 o 
   1  19   9      747.46      569.01    104.44 o 
   3  19   9     1400.54     1221.51    147.78 o 
   5  19   9     1316.34     1543.23    158.86 o 
   7  19   9     2572.51     2642.42    194.64 o 
   9  19   9       10.02       60.00     80.07 o 
  11  19   9      430.64      488.57    121.34 o 
  13  19   9      313.15      435.16    124.43 o 
  15  19   9       28.42       29.97    116.75 o 
   1  21   9      581.30      414.08     98.11 o 
   3  21   9     1845.71     1724.11    163.76 o 
   5  21   9      246.57       34.16    101.56 o 
   7  21   9     1531.90     1540.31    142.58 o 
   9  21   9        3.77       83.72     83.26 o 
  11  21   9      203.63      152.61    104.97 o 
  13  21   9       25.24      -99.84     99.84 o 
  15  21   9      131.26       91.93    165.01 o 
   1  23   9      477.59      448.05     97.71 o 
   3  23   9     1189.93     1017.82    142.28 o 
   5  23   9        1.54       11.64    108.19 o 
   7  23   9      203.85      130.66     93.26 o 
   9  23   9        5.24      -29.64     80.82 o 
  11  23   9        3.12       22.71     96.52 o 
  13  23   9       14.39      -63.26    105.18 o 
   1  25   9      250.82      105.38     97.89 o 
   3  25   9      708.66      614.05    124.67 o 
   5  25   9       60.49      -83.64     91.37 o 
   7  25   9      269.26      142.67    106.62 o 
   9  25   9        2.99       78.02     85.98 o 
  11  25   9       26.95       15.32    103.19 o 
  13  25   9        6.09     -100.24    111.22 o 
   1  27   9      251.65      110.72    101.68 o 
   3  27   9      738.75      871.29    133.93 o 
   5  27   9      253.00      223.78    109.52 o 
   7  27   9     1023.18     1229.48    159.07 o 
   9  27   9        7.59       99.22     93.83 o 
  11  27   9      148.24       81.02     93.73 o 
  13  27   9       58.14      -15.42    130.89 o 
   1  29   9      157.30      124.77    140.54 o 
   3  29   9      405.27      312.91    110.46 o 
   5  29   9      426.63      397.33    121.38 o 
   7  29   9     1452.71     1749.91    173.49 o 
   9  29   9        4.05      143.30    102.22 o 
  11  29   9      659.73      649.05    135.54 o 
  13  29   9       83.70      132.92    141.88 o 
   1  31   9      211.25      112.22    136.92 o 
   3  31   9      417.55      335.82    122.04 o 
   5  31   9      427.73      368.46    119.85 o 
   7  31   9     1658.05     1572.97    171.03 o 
   9  31   9        2.87      -70.36     92.54 o 
  11  31   9      512.26      433.35    126.39 o 
  13  31   9      125.22     -111.20    140.15 o 
   1  33   9      154.57       96.56    141.37 o 
   3  33   9      391.98      145.63    145.77 o 
   5  33   9      183.61       59.63    108.26 o 
   7  33   9      970.45      729.11    143.36 o 
   9  33   9        0.19       44.16     99.14 o 
  11  33   9      292.35      182.06    118.81 o 
  13  33   9       46.18      111.31    220.47 o 
   1  35   9      362.90      398.33    163.96 o 
   3  35   9      713.59      812.20    187.42 o 
   5  35   9       81.83     -100.43    102.96 o 
   7  35   9      513.36      298.20    124.39 o 
   9  35   9        0.17     -104.20    104.20 o 
  11  35   9      108.69       65.93    112.03 o 
  13  35   9        8.13      -34.25    231.18 o 
   1  37   9      102.30       -8.80    139.89 o 
   3  37   9      412.58      315.44    161.93 o 
   5  37   9        5.57     -131.45    131.45 o 
   7  37   9      326.70      146.68    168.75 o 
   9  37   9        0.23      157.26    122.61 o 
  11  37   9       96.43       30.84    123.36 o 
   1  39   9       75.88     -132.38    132.38 o 
   3  39   9      442.95      225.49    154.12 o 
   5  39   9        4.79     -135.92    135.92 o 
   7  39   9      518.01      324.77    169.41 o 
   9  39   9        9.00       65.11    118.65 o 
  11  39   9      205.22       65.43    154.25 o 
   1  41   9       57.87       30.42    162.68 o 
   3  41   9      383.57      507.62    180.95 o 
   5  41   9        1.44       48.27    149.48 o 
   7  41   9      687.12      719.36    198.93 o 
   9  41   9        0.52       40.26    125.30 o 
  11  41   9      344.90      158.40    237.60 o 
   1  43   9       56.30       33.18    152.87 o 
   3  43   9      365.10      176.33    163.96 o 
   5  43   9        8.55        1.74    151.97 o 
   7  43   9      680.10      616.71    359.61 o 
   1  45   9       18.25      -73.63    142.88 o 
   3  45   9      352.95       22.60    253.65 o 
   5  45   9       15.68      -73.46    152.51 o 
   7  45   9      565.15      764.44    276.13 o 
   1  47   9       55.56      168.10    159.68 o 
   3  47   9      298.47      218.41    163.13 o 
   5  47   9       24.09     -211.91    211.91 o 
   2   0  10      272.60      511.58    222.61 o 
   6   0  10      688.51     1142.88    205.71 o 
  10   0  10      321.35      128.43    179.80 o 
  14   0  10       97.85      156.26    201.21 o 
   0   2  10        3.30     -131.64    131.64 o 
   2   2  10     5030.83     5837.64    334.82 o 
   4   2  10        0.11      -56.12     87.03 o 
   6   2  10     1491.19     1709.63    235.73 o 
   8   2  10        2.84       52.78    106.28 o 
  10   2  10      530.12      488.53    163.65 o 
  12   2  10        0.06      -19.84    166.96 o 
  14   2  10       36.82      -42.86    168.03 o 
  16   2  10        1.07     -259.00    259.00 o 
   2   4  10      815.17     1385.80    283.37 o 
   4   4  10        1.28      -85.24     85.24 o 
   6   4  10     2561.49     2586.92    189.75 o 
   8   4  10        1.06      -48.89    101.84 o 
  10   4  10     2067.94     1919.35    201.44 o 
  12   4  10        0.81        2.19    168.03 o 
  14   4  10      744.76      468.45    181.55 o 
  16   4  10        0.12     -111.31    288.97 o 
   0   6  10       11.67      102.74    171.24 o 
   2   6  10     8906.75     8988.85    301.00 o 
   4   6  10        3.03      246.88    119.37 o 
   6   6  10     3916.26     4648.90    388.56 o 
   8   6  10        0.59       65.33    109.10 o 
  10   6  10      546.76      846.42    193.45 o 
  12   6  10        3.04       -4.37    111.22 o 
  14   6  10       75.34      241.61    136.18 o 
   2   8  10      193.57      953.54    127.28 o 
   4   8  10       12.63        6.20    104.11 o 
   6   8  10     1451.84     1865.03    189.11 o 
   8   8  10        2.92      -68.73    102.18 o 
  10   8  10     3275.40     3742.18    224.59 o 
  12   8  10        5.27      -40.54    108.32 o 
  14   8  10     1549.97     1518.40    205.77 o 
   0  10  10        5.54     -120.07    120.07 o 
   2  10  10    12400.51    12359.75    780.09 o 
   4  10  10        0.37       36.98     91.83 o 
   6  10  10     4668.84     4435.99    262.02 o 
   8  10  10        2.73      100.69    116.01 o 
  10  10  10      804.86      745.31    140.99 o 
  12  10  10        1.62      -46.30    104.87 o 
  14  10  10       73.33      315.84    127.32 o 
   2  12  10      426.39      790.88    136.89 o 
   4  12  10       30.62      102.79    107.65 o 
   6  12  10     1387.76     1506.86    189.72 o 
   8  12  10        4.43      -30.35     96.31 o 
  10  12  10     1704.92     2022.47    180.61 o 
  12  12  10        9.03     -103.19    103.19 o 
  14  12  10      826.59      864.65    218.24 o 
   0  14  10       24.07      -57.44    128.61 o 
   2  14  10     7628.86     6849.38    429.42 o 
   4  14  10       11.94     -100.83    100.83 o 
   6  14  10     2365.70     2572.76    203.91 o 
   8  14  10        0.27       85.61     99.28 o 
  10  14  10     1955.21     2195.39    182.40 o 
  12  14  10        6.77      -10.13    104.57 o 
  14  14  10      491.75      531.58    200.57 o 
   2  16  10      963.76      934.64    126.02 o 
   4  16  10        1.85      -95.73     95.73 o 
   6  16  10     1432.57     1221.99    125.68 o 
   8  16  10        0.92       48.55     98.27 o 
  10  16  10      784.36      569.01    127.28 o 
  12  16  10        0.60      -67.51     98.47 o 
  14  16  10      346.41      119.36    163.90 o 
   0  18  10       34.68      -53.51    132.87 o 
   2  18  10     2030.84     2325.26    166.48 o 
   4  18  10       14.59      -71.34     99.09 o 
   6  18  10      143.80      133.02     96.09 o 
   8  18  10        1.33      -33.38     98.15 o 
  10  18  10      296.21      193.18    110.47 o 
  12  18  10        2.19     -102.97    102.97 o 
  14  18  10      358.67      733.63    215.20 o 
   2  20  10       75.39       59.73     90.38 o 
   4  20  10       15.06      191.18    106.32 o 
   6  20  10      252.17      328.68    118.03 o 
   8  20  10        0.32      -67.48    101.67 o 
  10  20  10      297.35      499.23    129.98 o 
  12  20  10       11.38      -75.78    111.03 o 
  14  20  10      251.17      541.55    267.56 o 
   0  22  10        2.79       46.89    128.41 o 
   2  22  10     2188.44     2380.51    199.23 o 
   4  22  10        9.22       -1.42    102.58 o 
   6  22  10      310.16      257.00    117.59 o 
   8  22  10        1.30      -81.69     81.69 o 
  10  22  10      880.58     1433.67    164.67 o 
  12  22  10        0.74      -27.16    106.62 o 
  14  22  10      398.58      458.07    263.28 o 
   2  24  10      234.07      459.34    137.44 o 
   4  24  10       28.92      -96.46    100.80 o 
   6  24  10     1062.49     1103.28    155.33 o 
   8  24  10        5.11      -24.57     85.09 o 
  10  24  10     1665.69     1777.86    174.61 o 
  12  24  10        1.38      141.48    117.30 o 
  14  24  10      739.08      577.94    273.99 o 
   0  26  10       13.30       40.67    201.21 o 
   2  26  10     4230.48     3837.28    248.07 o 
   4  26  10       13.12     -104.40    104.40 o 
   6  26  10     2013.35     1914.26    187.18 o 
   8  26  10        6.92      -92.09     92.09 o 
  10  26  10     1392.22     1704.70    177.81 o 
  12  26  10        0.75      -95.93    126.11 o 
   2  28  10      291.34      465.49    131.27 o 
   4  28  10        2.50      -36.81    108.02 o 
   6  28  10     1151.24     1417.01    171.35 o 
   8  28  10        1.19      -43.72    122.66 o 
  10  28  10     1259.46     1398.02    163.65 o 
  12  28  10        1.09     -154.12    154.12 o 
   0  30  10        6.65       89.90    216.19 o 
   2  30  10     3515.34     2731.48    273.16 o 
   4  30  10        1.20        3.67    106.99 o 
   6  30  10     2089.49     1789.36    188.93 o 
   8  30  10        2.97      -48.19     96.92 o 
  10  30  10     1220.46     1344.00    146.31 o 
   2  32  10      341.76      572.44    179.81 o 
   4  32  10        4.26      -75.63    147.43 o 
   6  32  10      680.34      624.42    144.07 o 
   8  32  10        0.23       46.27     99.57 o 
  10  32  10      452.03      195.13    114.40 o 
   0  34  10        0.27      -34.25    220.47 o 
   2  34  10     5280.45     5294.05    372.45 o 
   4  34  10        2.16     -134.95    134.95 o 
   6  34  10     1464.81     1517.07    179.56 o 
   8  34  10        0.58      -94.64     94.64 o 
  10  34  10      247.87      244.07    144.15 o 
   2  36  10      131.31      156.44    159.07 o 
   4  36  10        0.97      -49.81    184.08 o 
   6  36  10      885.49      501.01    191.98 o 
   8  36  10        1.14        5.65    106.50 o 
  10  36  10      670.05      417.40    179.80 o 
   0  38  10        1.52       87.76    231.18 o 
   2  38  10      695.98      626.85    191.78 o 
   4  38  10        0.09       10.69    151.84 o 
   6  38  10      336.25      175.14    167.50 o 
   8  38  10        1.01       10.03    141.93 o 
   2  40  10        7.67     -124.41    153.58 o 
   4  40  10        0.26      166.75    172.31 o 
   6  40  10      116.28       83.48    229.04 o 
   0  42  10        0.19      -25.69    209.77 o 
   2  42  10      467.07      389.72    177.82 o 
   4  42  10        0.03      -57.79    231.18 o 
   1   1  11      140.71       68.50    199.07 o 
   3   1  11       73.61      -13.71     91.95 o 
   5   1  11      472.96      457.46    147.37 o 
   7   1  11      116.69       11.65    105.88 o 
   9   1  11      220.51      359.32    127.67 o 
  11   1  11        1.61      -32.55    114.19 o 
   1   3  11      226.95      383.15    207.63 o 
   3   3  11      143.54        0.07     94.77 o 
   5   3  11      618.56      790.22    137.69 o 
   7   3  11      162.81      116.93    111.97 o 
   9   3  11      296.14      347.31    125.06 o 
  11   3  11        1.35     -113.01    113.01 o 
   1   5  11      337.18      442.02    158.93 o 
   3   5  11      141.83      -79.97    108.60 o 
   5   5  11      634.62      549.54    126.16 o 
   7   5  11      173.13       38.03    106.29 o 
   9   5  11      320.53      486.62    145.41 o 
  11   5  11        2.45      -17.04    123.00 o 
   1   7  11      357.55      638.65    175.76 o 
   3   7  11       18.52       77.40    141.69 o 
   5   7  11      568.37      489.10    122.45 o 
   7   7  11       35.65       37.37    106.20 o 
   9   7  11      191.65      308.51    136.12 o 
  11   7  11        0.01     -120.99    120.99 o 
   1   9  11      256.95      298.86    126.71 o 
   3   9  11       29.04       48.44    140.37 o 
   5   9  11      598.62      467.38    125.99 o 
   7   9  11       32.86      126.29    107.81 o 
   9   9  11       83.70      205.06    133.09 o 
  11   9  11        2.32       28.95    132.24 o 
   1  11  11      299.82      363.71    113.98 o 
   3  11  11       50.42       86.11    138.36 o 
   5  11  11      682.65      735.19    134.90 o 
   7  11  11       37.20      262.68    129.15 o 
   9  11  11       75.66       22.07    204.18 o 
  11  11  11        1.30      148.02    165.06 o 
   1  13  11      709.52      586.41    123.15 o 
   3  13  11      178.58      346.17    128.92 o 
   5  13  11      775.63     1038.70    166.64 o 
   7  13  11       67.25      127.29    125.45 o 
   9  13  11      149.45      210.97    135.20 o 
  11  13  11        0.23      118.19    135.48 o 
   1  15  11      638.11      450.17    118.76 o 
   3  15  11      912.02      736.62    149.93 o 
   5  15  11      684.80      731.53    198.51 o 
   7  15  11      443.56      445.95    144.71 o 
   9  15  11      305.42      638.02    161.75 o 
  11  15  11        0.45       56.60    131.98 o 
   1  17  11      687.31      701.88    126.11 o 
   3  17  11     1278.79     1060.00    159.68 o 
   5  17  11      933.98      793.57    370.31 o 
   7  17  11      692.68      824.66    159.90 o 
   9  17  11      610.42      359.14    146.99 o 
  11  17  11        6.80      -92.04    207.63 o 
   1  19  11      884.04     1156.12    261.76 o 
   3  19  11      832.64      829.57    158.30 o 
   5  19  11     1362.99     1119.75    169.56 o 
   7  19  11      299.89      500.69    185.21 o 
   9  19  11      597.96      431.21    143.78 o 
  11  19  11        1.40      -77.41    163.30 o 
   1  21  11     1100.60      819.39    227.64 o 
   3  21  11      220.29      196.26    128.73 o 
   5  21  11     1702.94     1430.14    179.25 o 
   7  21  11       49.07        5.50    128.36 o 
   9  21  11      471.66      489.76    134.15 o 
  11  21  11        5.61      -37.50    187.30 o 
   1  23  11     1099.85     1212.00    171.82 o 
   3  23  11       37.69     -101.49    112.31 o 
   5  23  11     1516.05     1811.95    191.61 o 
   7  23  11       35.80       41.42    129.45 o 
   9  23  11      272.78      316.89    129.88 o 
  11  23  11        2.95      -64.22    278.27 o 
   1  25  11     1132.26     1045.05    216.04 o 
   3  25  11       78.24       64.10    122.57 o 
   5  25  11     1046.35     1129.64    170.20 o 
   7  25  11       16.64       38.95    105.62 o 
   9  25  11       87.94      127.94    200.92 o 
  11  25  11        4.26     -224.75    244.02 o 
   1  27  11      449.44       91.04    287.90 o 
   3  27  11      139.04      160.47    127.42 o 
   5  27  11      628.42      664.73    156.19 o 
   7  27  11       42.97      -53.08    103.36 o 
   9  27  11      264.05      287.18    136.96 o 
   1  29  11       96.79       44.11    152.51 o 
   3  29  11      161.06      244.69    302.88 o 
   5  29  11      237.91       38.47    124.13 o 
   7  29  11       93.54       27.27    111.22 o 
   9  29  11      200.14      119.55    140.46 o 
   1  31  11       29.13      148.20    166.93 o 
   3  31  11      123.76      -70.79    158.58 o 
   5  31  11       96.59       80.12    127.12 o 
   7  31  11      123.59      104.13    123.75 o 
   9  31  11      103.02      323.22    280.41 o 
   1  33  11       86.71       45.92    168.35 o 
   3  33  11       58.77      -82.35    157.51 o 
   5  33  11      147.31      358.45    231.18 o 
   7  33  11       30.88     -113.83    113.83 o 
   1  35  11       67.17       -6.23    161.19 o 
   3  35  11       14.25        7.66    166.47 o 
   5  35  11      132.40      -19.26    233.32 o 
   7  35  11       12.96     -226.89    231.18 o 
   1  37  11      164.06      246.16    263.28 o 
   4   0  12      229.32      -17.20    164.55 o 
   8   0  12      308.81      424.63    190.46 o 
   2   2  12        0.01     -101.66    129.51 o 
   4   2  12       97.35      202.44    110.77 o 
   6   2  12        0.63      -54.74    101.38 o 
   8   2  12       58.67       -8.81    117.49 o 
  10   2  12        1.75      -44.95    331.78 o 
   2   4  12        4.81      179.79    153.18 o 
   4   4  12     1194.70     1198.42    181.06 o 
   6   4  12        5.57        7.40    147.37 o 
   8   4  12      191.43      371.96    132.68 o 
  10   4  12        2.08       74.92    333.92 o 
   2   6  12        1.97      116.77    152.69 o 
   4   6  12      537.94      581.44    146.25 o 
   6   6  12        6.97      113.93    114.51 o 
   8   6  12     1074.01      912.08    160.18 o 
  10   6  12        1.64     -149.84    321.08 o 
   0   8  12     4321.80     3407.71    428.10 o 
   2   8  12        1.61       22.26    186.23 o 
   4   8  12     2076.29     1663.44    221.04 o 
   6   8  12        1.50      100.64    117.02 o 
   8   8  12      236.18      228.07    133.91 o 
  10   8  12        0.10      -77.06    329.64 o 
   2  10  12        0.39      -95.67    146.72 o 
   4  10  12      131.07      199.06    127.07 o 
   6  10  12        1.74        6.42    138.24 o 
   8  10  12      953.29     1297.96    176.09 o 
   0  12  12     2131.30     2589.01    276.20 o 
   2  12  12        2.01       46.08    124.78 o 
   4  12  12     1375.73     1343.04    190.68 o 
   6  12  12        2.15      -13.23    125.39 o 
   8  12  12      432.88      843.43    347.60 o 
   2  14  12        2.21       27.51    122.06 o 
   4  14  12      273.19      466.21    180.87 o 
   6  14  12        3.55       44.35    126.57 o 
   8  14  12      572.10      826.24    348.90 o 
   0  16  12     1752.90     1860.28    250.22 o 
   2  16  12        2.99     -104.22    104.41 o 
   4  16  12     1112.52     1009.73    221.43 o 
   6  16  12        0.41      -79.67    125.70 o 
   2  18  12        4.17      -36.41    121.77 o 
   4  18  12      232.25      319.28    171.83 o 
   6  18  12        8.62       67.15    126.84 o 
   0  20  12      977.10     1075.19    215.87 o 
   2  20  12        0.78      -81.60    123.43 o 
   4  20  12      636.99      778.90    677.47 o 
   6  20  12        0.40       89.38    130.49 o 
   2  22  12        1.04      -61.10    128.24 o 
   4  22  12       83.57      403.47    148.53 o 
   6  22  12        0.54      205.49    214.05 o 
   0  24  12     1661.65     1783.05    366.03 o 
   2  24  12        4.64       70.15    167.88 o 
   4  24  12      941.34      594.76    162.47 o 
   6  24  12        3.71       19.26    214.05 o 
   2  26  12        2.38      111.88    175.09 o 
   4  26  12      295.70      333.64    173.32 o 
   6  26  12        3.76      267.56    220.47 o 
   0  28  12     1593.46      430.24    280.41 o 
   2  28  12        1.34      189.20    178.52 o 
   4  28  12     1078.52     1194.41    331.78 o 
   6  28  12        1.18      -21.41    199.07 o 
   2  30  12        0.57      222.61    254.72 o 
   4  30  12      167.64      102.74    250.44 o 
   1   1  13      120.18       57.38    226.89 o 
   5   1  13      111.08      297.53    282.55 o 
   7   1  13       55.17      284.69    325.36 o 
   1   3  13      182.77      -27.83    218.33 o 
   5   3  13      162.67       -6.42    265.42 o 
   7   3  13       65.84      389.57    342.48 o 
   1   5  13      179.12      133.87    163.30 o 
   3   5  13      220.80       53.51    222.61 o 
   5   5  13      136.71      145.56    295.39 o 
   1   7  13      186.22      111.06    166.38 o 
   3   7  13      289.01      333.97    182.85 o 
   5   7  13       70.10      -98.46    261.14 o 
   1   9  13      103.22      195.04    306.09 o 
   3   9  13      291.99      286.22    190.06 o 
   5   9  13       11.56      154.12    273.99 o 
   1  11  13      148.50      123.63    162.45 o 
   3  11  13      349.75      440.25    158.30 o 
   1  13  13      140.45       70.92    134.30 o 
   3  13  13      230.34      215.67    188.68 o 
   1  15  13      215.56       81.73    143.01 o 
   3  15  13      222.84      500.88    314.66 o 
   1  17  13      178.61      213.23    175.52 o 
   1  19  13      189.46      167.92    150.22 o 
   1  21  13      257.23      556.53    301.81 o 
                                                 
